# Supplementary material for: Interaction of MDM33 with mitochondrial inner membrane homeostasis pathways in yeast
Source: Sci Rep. 2015 Dec 16;5:18344. doi: 10.1038/srep18344 (PMC4680886; doi:10.1038/srep18344)
Supplement: Supplementary Table 1 [file srep18344-s2.xls]

## Sheet: Data1
ORF	NAME	TYPE	INTERACTION SCORE WITH MDM33 / SHE9 / YDR393W DELETION
YJL180C	ATP12	DELETION	-9.19627
YBL099W	ATP1	DELETION	-9.04146
YNL079C	TPM1	DELETION	-9.03433
YDL006W	PTC1	DELETION	-8.42479
YDR322C-A	TIM11	DELETION	-7.93049
YDR298C	ATP5	DELETION	-6.82332
YPR020W	ATP20	DELETION	-6.41446
YDR150W	NUM1	DELETION	-6.21416
YLR190W	MMR1	DELETION	-5.26139
YMR089C	YTA12	DELETION	-4.20602
YER019W	ISC1	DELETION	-4.09233
YKR065C	PAM17	DELETION	-3.86718
YPR083W	MDM36	DELETION	-3.75836
YDR323C	PEP7	DELETION	-3.69298
YDL142C	CRD1	DELETION	-3.39075
YPL086C	ELP3	DELETION	-3.0602
YOL081W	IRA2	DELETION	-2.57431
YML125C	PGA3	DAMP	-2.39779
YKL007W	CAP1	DELETION	-2.31143
YMR272C	SCS7	DELETION	-2.21943
YPR140W	TAZ1	DELETION	-2.17165
YMR167W	MLH1	DELETION	-1.90726
YDR074W	TPS2	DELETION	-1.89376
YLR084C	RAX2	DELETION	-1.80464
YDL035C	GPR1	DELETION	-1.80401
YBL022C	PIM1	DELETION	-1.73668
YDR331W	GPI8	DAMP	-1.71742
YDR334W	SWR1	DELETION	-1.69868
YJR080C	AIM24	DELETION	-1.67104
YLR404W	FLD1	DELETION	-1.64898
YBR084W	MIS1	DELETION	-1.58322
YOR154W	SLP1	DELETION	-1.56741
YBR185C	MBA1	DELETION	-1.54371
YHR129C	ARP1	DELETION	-1.53509
YFR011C	AIM13	DELETION	-1.52008
YOR147W	MDM32	DELETION	-1.51944
YBR036C	CSG2	DELETION	-1.47424
YBL063W	KIP1	DELETION	-1.38313
YHR030C	SLT2	DELETION	-1.37597
YDR488C	PAC11	DELETION	-1.35441
YIL098C	FMC1	DELETION	-1.34504
YDR219C	MFB1	DELETION	-1.32231
YPL203W	TPK2	DELETION	-1.31071
YMR294W	JNM1	DELETION	-1.30508
YFL036W	RPO41	DELETION	-1.29491
YDR316W	OMS1	DELETION	-1.28379
YDR216W	ADR1	DELETION	-1.27917
YFL030W	AGX1	DELETION	-1.27652
YKR016W	FCJ1	DELETION	-1.25669
YMR145C	NDE1	DELETION	-1.24075
YER017C	AFG3	DELETION	-1.23742
YBR041W	FAT1	DELETION	-1.23549
YDL113C	ATG20	DELETION	-1.21217
YLR188W	MDL1	DELETION	-1.20339
YNL100W	AIM37	DELETION	-1.17164
YDL052C	SLC1	DELETION	-1.16486
YDR301W	CFT1	DAMP	-1.16372
YCR030C	SYP1	DELETION	-1.15601
YDR072C	IPT1	DELETION	-1.15441
YDR463W	STP1	DELETION	-1.14167
YNL280C	ERG24	DELETION	-1.13209
YDR060W	MAK21	DAMP	-1.13045
YBR061C	TRM7	DELETION	-1.10602
YAL029C	MYO4	DELETION	-1.10349
YDR221W	GTB1	DELETION	-1.10078
YKL110C	KTI12	DELETION	-1.09744
YOR049C	RSB1	DELETION	-1.08317
YDR468C	TLG1	DAMP	-1.08226
YNL282W	POP3	DAMP	-1.07926
YBR262C	AIM5	DELETION	-1.02959
YKR027W	BCH2	DELETION	-1.02768
YBR129C	OPY1	DELETION	-1.00366
YNL200C	YNL200C	DELETION	-0.954801
YBR212W	NGR1	DELETION	-0.95066
YPL157W	TGS1	DELETION	-0.940966
YMR100W	MUB1	DELETION	-0.934279
YLL041C	SDH2	DELETION	-0.93425
YMR280C	CAT8	DELETION	-0.934146
YDL149W	ATG9	DELETION	-0.932062
YJL214W	HXT8	DELETION	-0.930881
YOR377W	ATF1	DELETION	-0.929809
YMR299C	DYN3	DELETION	-0.924872
YJL178C	ATG27	DELETION	-0.919286
YML030W	AIM31	DELETION	-0.90858
YBL064C	PRX1	DELETION	-0.90815
YPL155C	KIP2	DELETION	-0.908019
YDR511W	ACN9	DELETION	-0.898918
YLR104W	LCL2	DELETION	-0.888422
YOL103W	ITR2	DELETION	-0.88698
YJL196C	ELO1	DELETION	-0.885458
YDR082W	STN1	DAMP	-0.879843
YKL208W	CBT1	DELETION	-0.879116
YDR307W	YDR307W	DELETION	-0.879015
YBR227C	MCX1	DELETION	-0.877261
YPL274W	SAM3	DELETION	-0.873539
YJL171C	YJL171C	DELETION	-0.845927
YBL016W	FUS3	DELETION	-0.843679
YIL043C	CBR1	DELETION	-0.839478
YMR313C	TGL3	DELETION	-0.835888
YLR189C	ATG26	DELETION	-0.833621
YPL149W	ATG5	DELETION	-0.831298
YOL116W	MSN1	DELETION	-0.829247
YMR251W-A	HOR7	DELETION	-0.822222
YDL111C	RRP42	DAMP	-0.821263
YLR369W	SSQ1	DELETION	-0.812264
YLR260W	LCB5	DELETION	-0.810071
YMR003W	AIM34	DELETION	-0.805771
YMR208W	ERG12	DAMP	-0.801998
YDL215C	GDH2	DELETION	-0.80173
YDR062W	LCB2	DAMP	-0.790263
YLR044C	PDC1	DELETION	-0.7855
YHR006W	STP2	DELETION	-0.78496
YNL083W	SAL1	DELETION	-0.782727
YPL051W	ARL3	DELETION	-0.77986
YER019C-A	SBH2	DELETION	-0.777665
YPL262W	FUM1	DELETION	-0.7774
YOR205C	GEP3	DELETION	-0.776871
YBL072C	RPS8A	DELETION	-0.775443
YKL004W	AUR1	DAMP	-0.773284
YDL234C	GYP7	DELETION	-0.768756
YJR048W	CYC1	DELETION	-0.76439
YHR199C	AIM46	DELETION	-0.764051
YKR095W	MLP1	DELETION	-0.760052
YBR124W	YBR124W	DAMP	-0.758802
YNL130C	CPT1	DELETION	-0.758026
YFL033C	RIM15	DELETION	-0.756992
YPR160W	GPH1	DELETION	-0.753657
YEL012W	UBC8	DELETION	-0.7496
YKR067W	GPT2	DELETION	-0.739135
YFR024C-A	LSB3	DELETION	-0.73701
YOL071W	EMI5	DELETION	-0.734685
YKL112W	ABF1	DAMP	-0.722269
YDR493W	MZM1	DELETION	-0.718442
YML059C	NTE1	DELETION	-0.71776
YMR110C	HFD1	DELETION	-0.715702
YIL155C	GUT2	DELETION	-0.715606
YLR390W-A	CCW14	DELETION	-0.714728
YPR133W-A	TOM5	DELETION	-0.714602
YDL109C	YDL109C	DELETION	-0.709265
YER177W	BMH1	DELETION	-0.707228
YPR058W	YMC1	DELETION	-0.700396
YDR164C	SEC1	DAMP	-0.684125
YGL059W	PKP2	DELETION	-0.683738
YJL036W	SNX4	DELETION	-0.68141
YIL047C	SYG1	DELETION	-0.678315
YPL248C	GAL4	DELETION	-0.67756
YML013W	UBX2	DELETION	-0.670466
YIL105C	SLM1	DELETION	-0.666019
YGR175C	ERG1	DAMP	-0.664833
YDR018C	YDR018C	DELETION	-0.661241
YGR235C	YGR235C	DELETION	-0.660502
YCR014C	POL4	DELETION	-0.659621
YKL056C	TMA19	DELETION	-0.658766
YMR198W	CIK1	DELETION	-0.658642
YBR009C	HHF1	DELETION	-0.658078
YLR350W	ORM2	OEX-TEF2	-0.658071
YGR190C	YGR190C	DAMP	-0.657882
YOR226C	ISU2	DELETION	-0.655831
YJL148W	RPA34	DELETION	-0.652637
YPL174C	NIP100	DELETION	-0.64648
YPL109C	YPL109C	DELETION	-0.645295
YDL120W	YFH1	DELETION	-0.645125
YOL146W	PSF3	DAMP	-0.642065
YCL009C	ILV6	DELETION	-0.641994
YOR317W	FAA1	DELETION	-0.640986
YPL170W	DAP1	DELETION	-0.63791
YDR503C	LPP1	DELETION	-0.636825
YLR058C	SHM2	DELETION	-0.635978
YBR273C	UBX7	DELETION	-0.635625
YPR142C	YPR142C	DAMP	-0.63556
YMR157C	AIM36	DELETION	-0.623449
YGL002W	ERP6	DELETION	-0.622779
YMR164C	MSS11	DELETION	-0.621003
YMR040W	YET2	DELETION	-0.610167
YNL227C	JJJ1	DELETION	-0.607011
YHL021C	AIM17	DELETION	-0.603738
YJL097W	PHS1	DAMP	-0.602453
YHR080C	YHR080C	DELETION	-0.599571
YMR068W	AVO2	DELETION	-0.598132
YPL137C	GIP3	DELETION	-0.596833
YOR269W	PAC1	DELETION	-0.595808
YGR038W	ORM1	OEX-TEF2	-0.591419
YJL124C	LSM1	DELETION	-0.590991
YPL270W	MDL2	DELETION	-0.589678
YKL040C	NFU1	DELETION	-0.586111
YLL023C	POM33	DELETION	-0.585034
YDR297W	SUR2	DELETION	-0.584928
YNL153C	GIM3	DELETION	-0.581446
YDR170C	SEC7	DAMP	-0.579051
YPL061W	ALD6	DELETION	-0.576358
YIR021W	MRS1	DELETION	-0.574942
YHR017W	YSC83	DELETION	-0.574355
YMR023C	MSS1	DELETION	-0.573523
YNL136W	EAF7	DELETION	-0.572444
YEL039C	CYC7	DELETION	-0.56964
YGL253W	HXK2	DELETION	-0.569319
YOR045W	TOM6	DELETION	-0.569186
YMR067C	UBX4	DELETION	-0.568491
YMR065W	KAR5	DELETION	-0.565164
YHR170W	NMD3	DAMP	-0.561703
YNL146W	YNL146W	DELETION	-0.561001
YLR287C	YLR287C	DELETION	-0.560786
YHR110W	ERP5	DELETION	-0.559994
YER048C	CAJ1	DELETION	-0.559795
YMR293C	HER2	DELETION	-0.559298
YPL057C	SUR1	DELETION	-0.556972
YGL256W	ADH4	DELETION	-0.548476
YDR518W	EUG1	DELETION	-0.54705
YHR194W	MDM31	DELETION	-0.54338
YDR228C	PCF11	DAMP	-0.542737
YGL027C	CWH41	DELETION	-0.53561
YML123C	PHO84	DELETION	-0.534923
YBR023C	CHS3	DELETION	-0.531025
YPR114W	YPR114W	DELETION	-0.529128
YOR227W	HER1	DELETION	-0.526915
YIL042C	PKP1	DELETION	-0.526342
YOR090C	PTC5	DELETION	-0.526263
YDL190C	UFD2	DELETION	-0.518581
YMR221C	YMR221C	DELETION	-0.517469
YHR001W-A	QCR10	DELETION	-0.516705
YNR001C	CIT1	DELETION	-0.516402
YLR350W	ORM2	DELETION	-0.516374
YFR018C	YFR018C	DELETION	-0.507328
YKR004C	ECM9	DAMP	-0.507038
YGL035C	MIG1	DELETION	-0.506432
YOR180C	DCI1	DELETION	-0.50573
YMR152W	YIM1	DELETION	-0.505696
YGR116W	SPT6	DAMP	-0.504344
YGL006W	PMC1	DELETION	-0.503653
YNR075W	COS10	DELETION	-0.501972
YGL001C	ERG26	DAMP	-0.500839
YBR114W	RAD16	DELETION	-0.496084
YDR277C	MTH1	DELETION	-0.490424
YML057W	CMP2	DELETION	-0.488338
YDR243C	PRP28	DAMP	-0.487831
YPR095C	SYT1	DELETION	-0.485424
YKL093W	MBR1	DELETION	-0.485051
YLR419W	YLR419W	DELETION	-0.484934
YKR054C	DYN1	DELETION	-0.484248
YHR189W	PTH1	DELETION	-0.483235
YNL046W	YNL046W	DELETION	-0.482838
YJL015C	YJL015C	DAMP	-0.480977
YNL208W	YNL208W	DELETION	-0.479663
YJL020C	BBC1	DELETION	-0.478755
YMR218C	TRS130	DAMP	-0.477755
YER140W	YER140W	DELETION	-0.475984
YDR037W	KRS1	DAMP	-0.471874
YBR044C	TCM62	DELETION	-0.469687
YLR239C	LIP2	DELETION	-0.467512
YDR182W	CDC1	DAMP	-0.466624
YPR028W	YOP1	DELETION	-0.465572
YLR450W	HMG2	DELETION	-0.463343
YDR100W	TVP15	DELETION	-0.460193
YGR058W	PEF1	DELETION	-0.458703
YHR163W	SOL3	DELETION	-0.456167
YDR476C	YDR476C	DELETION	-0.45537
YFL049W	SWP82	DELETION	-0.454744
YNL242W	ATG2	DELETION	-0.452203
YJL155C	FBP26	DELETION	-0.447053
YOR044W	IRC23	DELETION	-0.446619
YPR003C	YPR003C	DELETION	-0.446383
YBR079C	RPG1	DAMP	-0.446281
YNR070W	PDR18	DELETION	-0.445437
YCR083W	TRX3	DELETION	-0.442521
YAL034W-A	MTW1	DAMP	-0.442134
YGL195W	GCN1	DELETION	-0.436037
YPL134C	ODC1	DELETION	-0.434542
YDL203C	ACK1	DELETION	-0.434483
YKR036C	CAF4	DELETION	-0.433636
YNL131W	TOM22	DAMP	-0.430093
YGR143W	SKN1	DELETION	-0.428988
YEL011W	GLC3	DELETION	-0.427851
YML093W	UTP14	DAMP	-0.424347
YPL099C	AIM43	DELETION	-0.423331
YNL095C	YNL095C	DELETION	-0.422709
YDR075W	PPH3	DELETION	-0.41931
YHL035C	VMR1	DELETION	-0.417669
YGR038W	ORM1	OEX-TDH3	-0.417496
YPL093W	NOG1	DAMP	-0.417321
YCL045C	EMC1	DELETION	-0.416365
YKL015W	PUT3	DELETION	-0.413971
YOL011W	PLB3	DELETION	-0.409134
YMR296C	LCB1	DAMP	-0.408819
YNL274C	GOR1	DELETION	-0.408658
YGL139W	FLC3	DELETION	-0.406263
YOR271C	FSF1	DELETION	-0.403987
YMR281W	GPI12	DAMP	-0.403799
YDR147W	EKI1	DELETION	-0.403093
YJL192C	SOP4	DELETION	-0.402346
YER147C	SCC4	DAMP	-0.402139
YCL064C	CHA1	DELETION	-0.400744
YLR380W	CSR1	DELETION	-0.39927
YLR348C	DIC1	DELETION	-0.398855
YNL045W	LAP2	DELETION	-0.398827
YBR201W	DER1	DELETION	-0.397912
YPL004C	LSP1	DELETION	-0.397896
YGR244C	LSC2	DELETION	-0.397381
YKL063C	YKL063C	DELETION	-0.396139
YKR010C	TOF2	DELETION	-0.395905
YGR038W	ORM1	DELETION	-0.394007
YLR174W	IDP2	DELETION	-0.393848
YML051W	GAL80	DELETION	-0.392999
YKR039W	GAP1	DELETION	-0.392547
YFL055W	AGP3	DELETION	-0.392476
YBR130C	SHE3	DELETION	-0.391021
YKL109W	HAP4	DELETION	-0.390064
YJR059W	PTK2	DELETION	-0.388826
YGL071W	AFT1	DELETION	-0.388608
YDR190C	RVB1	DAMP	-0.38816
YML054C	CYB2	DELETION	-0.387228
YOR291W	YPK9	DELETION	-0.387179
YJL145W	SFH5	DELETION	-0.386819
YDL067C	COX9	DELETION	-0.386701
YFR053C	HXK1	DELETION	-0.378903
YDR529C	QCR7	DELETION	-0.378799
YJR031C	GEA1	DELETION	-0.378514
YGR028W	MSP1	DELETION	-0.377423
YBR029C	CDS1	DAMP	-0.376554
YHR195W	NVJ1	DELETION	-0.375424
YGR177C	ATF2	DELETION	-0.374168
YCL038C	ATG22	DELETION	-0.372762
YLL052C	AQY2	DELETION	-0.372708
YKL140W	TGL1	DELETION	-0.372549
YMR306W	FKS3	DELETION	-0.37214
YNL135C	FPR1	DELETION	-0.371611
YLL001W	DNM1	DELETION	-0.370359
YPL096W	PNG1	DELETION	-0.369375
YDR492W	IZH1	DELETION	-0.368945
YGL236C	MTO1	DELETION	-0.368184
YPL183C	RTT10	DELETION	-0.36721
YGL008C	PMA1	DAMP	-0.366858
YPL166W	ATG29	DELETION	-0.366056
YOR285W	RDL1	DELETION	-0.363474
YKR023W	YKR023W	DELETION	-0.362465
YNL190W	YNL190W	DELETION	-0.357938
YDR456W	NHX1	DELETION	-0.357058
YNL290W	RFC3	DAMP	-0.356588
YDL138W	RGT2	DELETION	-0.355715
YIL066C	RNR3	DELETION	-0.353093
YLR183C	TOS4	DELETION	-0.352337
YLL016W	YLL016W	DELETION	-0.346698
YPL100W	ATG21	DELETION	-0.34652
YCR032W	BPH1	DELETION	-0.346147
YMR031C	EIS1	DELETION	-0.345843
YGR114C	YGR114C	DAMP	-0.344962
YLR458W	YLR458W	DAMP	-0.344227
YFL046W	FMP32	DELETION	-0.343217
YML038C	YMD8	DELETION	-0.343165
YBL035C	POL12	DAMP	-0.339174
YDR130C	FIN1	DELETION	-0.337362
YGR256W	GND2	DELETION	-0.337294
YDR168W	CDC37	DAMP	-0.335374
YLR264W	RPS28B	DELETION	-0.335165
YBR183W	YPC1	DELETION	-0.334699
YPL091W	GLR1	DELETION	-0.334498
YFR031C	SMC2	DAMP	-0.333613
YDR519W	FPR2	DELETION	-0.33127
YOR022C	YOR022C	DELETION	-0.326537
YJL085W	EXO70	DAMP	-0.324897
YOL149W	DCP1	DAMP	-0.324597
YPR088C	SRP54	DAMP	-0.324058
YMR215W	GAS3	DELETION	-0.321937
YDL078C	MDH3	DELETION	-0.319588
YDL022W	GPD1	DELETION	-0.317903
YMR150C	IMP1	DELETION	-0.317769
YCR098C	GIT1	DELETION	-0.317534
YCL052C	PBN1	DAMP	-0.315656
YGR118W	RPS23A	DELETION	-0.314151
YBR019C	GAL10	DELETION	-0.313655
YDR177W	UBC1	DAMP	-0.313167
YDL209C	CWC2	DAMP	-0.312747
YBR263W	SHM1	DELETION	-0.311618
YMR079W	SEC14	DAMP	-0.311089
YIR024C	YIR024C	DELETION	-0.310872
YFL047W	RGD2	DELETION	-0.308795
YKR003W	OSH6	DELETION	-0.308638
YHR117W	TOM71	DELETION	-0.306617
YNL195C	YNL195C	DELETION	-0.303992
YHR111W	UBA4	DELETION	-0.302598
YDL086W	YDL086W	DELETION	-0.301123
YPL158C	AIM44	DELETION	-0.300439
YPL105C	SYH1	DELETION	-0.299987
YKR053C	YSR3	DELETION	-0.297451
YNL293W	MSB3	DELETION	-0.29729
YMR109W	MYO5	DELETION	-0.296665
YMR075W	RCO1	DELETION	-0.296191
YHR001W	OSH7	DELETION	-0.296087
YGL239C	YGL239C	DAMP	-0.295693
YEL064C	AVT2	DELETION	-0.295301
YOL030W	GAS5	DELETION	-0.294546
YPL069C	BTS1	DELETION	-0.293106
YOR101W	RAS1	DELETION	-0.292693
YGR254W	ENO1	DELETION	-0.291466
YDR531W	CAB1	DAMP	-0.288069
YNL246W	VPS75	DELETION	-0.285679
YJL153C	INO1	DELETION	-0.285418
YAL007C	ERP2	DELETION	-0.284857
YJL058C	BIT61	DELETION	-0.283994
YNL304W	YPT11	DELETION	-0.282741
YMR303C	ADH2	DELETION	-0.28252
YOR011W	AUS1	DELETION	-0.282292
YOR324C	FRT1	DELETION	-0.282284
YOR237W	HES1	DELETION	-0.281565
YDR049W	VMS1	DELETION	-0.281408
YPL154C	PEP4	DELETION	-0.281368
YOL045W	PSK2	DELETION	-0.28083
YNR018W	AIM38	DELETION	-0.280718
YDR485C	VPS72	DELETION	-0.280188
YLR069C	MEF1	DELETION	-0.27992
YKL060C	FBA1	DAMP	-0.279652
YNL229C	URE2	DELETION	-0.279544
YDR011W	SNQ2	DELETION	-0.277218
YGR193C	PDX1	DELETION	-0.277176
YKL008C	LAC1	DELETION	-0.274539
YBL103C	RTG3	DELETION	-0.270725
YDL046W	NPC2	DELETION	-0.269495
YML023C	NSE5	DAMP	-0.269228
YGR162W	TIF4631	DELETION	-0.268262
YKL106W	AAT1	DELETION	-0.266319
YPR006C	ICL2	DELETION	-0.266041
YKR043C	YKR043C	DELETION	-0.26533
YIL149C	MLP2	DELETION	-0.265174
YLR390W	ECM19	DELETION	-0.264844
YPR097W	YPR097W	DELETION	-0.263006
YHR181W	SVP26	DELETION	-0.261696
YBR230C	OM14	DELETION	-0.261578
YBR054W	YRO2	DELETION	-0.261415
YDR497C	ITR1	DELETION	-0.258954
YOR107W	RGS2	DELETION	-0.258323
YBL013W	FMT1	DELETION	-0.254101
YOR307C	SLY41	DELETION	-0.254095
YAR035W	YAT1	DELETION	-0.252933
YIL087C	AIM19	DELETION	-0.252631
YBR257W	POP4	DAMP	-0.250158
YMR302C	YME2	DELETION	-0.249406
YMR266W	RSN1	DELETION	-0.248749
YMR131C	RRB1	DAMP	-0.247321
YGR007W	ECT1	DELETION	-0.245533
YFR033C	QCR6	DELETION	-0.241705
YMR161W	HLJ1	DELETION	-0.240707
YPL036W	PMA2	DELETION	-0.238316
YER020W	GPA2	DELETION	-0.237856
YBL078C	ATG8	DELETION	-0.237109
YKL187C	YKL187C	DELETION	-0.235789
YNL168C	FMP41	DELETION	-0.234882
YBR111C	YSA1	DELETION	-0.234014
YKR092C	SRP40	DELETION	-0.232126
YGR031W	IMO32	DELETION	-0.229549
YGR073C	YGR073C	DAMP	-0.228717
YGL208W	SIP2	DELETION	-0.228362
YKR097W	PCK1	DELETION	-0.226681
YOR384W	FRE5	DELETION	-0.22667
YDL182W	LYS20	DELETION	-0.225076
YDL099W	BUG1	DELETION	-0.223785
YNR055C	HOL1	DELETION	-0.222737
YPR171W	BSP1	DELETION	-0.2224
YHR135C	YCK1	DELETION	-0.220932
YJL045W	YJL045W	DELETION	-0.214949
YPR002W	PDH1	DELETION	-0.214767
YDL137W	ARF2	DELETION	-0.213186
YOL082W	ATG19	DELETION	-0.212932
YDL130W-A	STF1	DELETION	-0.21269
YOL023W	IFM1	DELETION	-0.211349
YNL267W	PIK1	DAMP	-0.2109
YGL198W	YIP4	DELETION	-0.210854
YOR386W	PHR1	DELETION	-0.208178
YOL056W	GPM3	DELETION	-0.206751
YBR047W	FMP23	DELETION	-0.204963
YLR258W	GSY2	DELETION	-0.204131
YIL162W	SUC2	DELETION	-0.201272
YPR049C	ATG11	DELETION	-0.199988
YML004C	GLO1	DELETION	-0.197775
YBR137W	YBR137W	DELETION	-0.197692
YHR106W	TRR2	DELETION	-0.197001
YDR070C	FMP16	DELETION	-0.19695
YKL062W	MSN4	DELETION	-0.19616
YPR011C	YPR011C	DELETION	-0.19545
YCR011C	ADP1	DELETION	-0.195006
YJL044C	GYP6	DELETION	-0.194963
YHR108W	GGA2	DELETION	-0.194715
YLR247C	IRC20	DELETION	-0.19448
YGR266W	YGR266W	DELETION	-0.193011
YBR080C	SEC18	DAMP	-0.191365
YEL013W	VAC8	DELETION	-0.191314
YDL027C	YDL027C	DELETION	-0.191118
YJL052W	TDH1	DELETION	-0.189248
YIR006C	PAN1	DAMP	-0.186532
YNR074C	AIF1	DELETION	-0.1865
YOL013C	HRD1	DELETION	-0.185858
YHR067W	HTD2	DELETION	-0.185155
YNL318C	HXT14	DELETION	-0.184157
YPR112C	MRD1	DAMP	-0.183166
YNR002C	ATO2	DELETION	-0.182315
YLR284C	ECI1	DELETION	-0.182121
YOR095C	RKI1	DAMP	-0.181381
YJL082W	IML2	DELETION	-0.181162
YLR395C	COX8	DELETION	-0.181116
YOR100C	CRC1	DELETION	-0.180565
YDL085W	NDE2	DELETION	-0.180394
YFR015C	GSY1	DELETION	-0.178237
YML042W	CAT2	DELETION	-0.178107
YMR292W	GOT1	DELETION	-0.176641
YGR012W	YGR012W	DELETION	-0.175915
YGR199W	PMT6	DELETION	-0.175247
YDL093W	PMT5	DELETION	-0.175091
YPL060W	MFM1	DELETION	-0.174419
YIL036W	CST6	DELETION	-0.174255
YMR154C	RIM13	DELETION	-0.173191
YPR071W	YPR071W	DELETION	-0.172545
YNL154C	YCK2	DELETION	-0.172267
YOR349W	CIN1	DELETION	-0.172119
YHR142W	CHS7	DELETION	-0.17176
YLR077W	FMP25	DELETION	-0.171249
YHR179W	OYE2	DELETION	-0.169711
YPL242C	IQG1	DAMP	-0.167534
YJR141W	YJR141W	DAMP	-0.167146
YIL016W	SNL1	DELETION	-0.166479
YML048W	GSF2	DELETION	-0.165879
YLR350W	ORM2	OEX-TDH3	-0.160322
YNL077W	APJ1	DELETION	-0.15942
YKL085W	MDH1	DELETION	-0.157648
YKR009C	FOX2	DELETION	-0.157449
YKR103W	NFT1	DELETION	-0.157231
YNL239W	LAP3	DELETION	-0.156711
YIL051C	MMF1	DAMP	-0.155842
YGL104C	VPS73	DELETION	-0.155638
YNL070W	TOM7	DELETION	-0.155579
YPL246C	RBD2	DELETION	-0.15543
YGR049W	SCM4	DELETION	-0.15431
YMR185W	YMR185W	DAMP	-0.152194
YJL112W	MDV1	DELETION	-0.151559
YGR087C	PDC6	DELETION	-0.151425
YGR078C	PAC10	DELETION	-0.151368
YGL062W	PYC1	DELETION	-0.150815
YGL179C	TOS3	DELETION	-0.1498
YNL249C	MPA43	DELETION	-0.147874
YIL099W	SGA1	DELETION	-0.147084
YBL098W	BNA4	DELETION	-0.14556
YPL110C	GDE1	DELETION	-0.145521
YDR058C	TGL2	DELETION	-0.144654
YJL208C	NUC1	DELETION	-0.14414
YDL174C	DLD1	DELETION	-0.143542
YPR169W	JIP5	DAMP	-0.143359
YBR085W	AAC3	DELETION	-0.14039
YBR290W	BSD2	DELETION	-0.1381
YPR185W	ATG13	DELETION	-0.137982
YOR171C	LCB4	DELETION	-0.137781
YDR001C	NTH1	DELETION	-0.136143
YDR166C	SEC5	DAMP	-0.135875
YFL044C	OTU1	DELETION	-0.135751
YML076C	WAR1	DELETION	-0.133577
YMR205C	PFK2	DELETION	-0.133163
YOR356W	CIR2	DELETION	-0.131847
YPL224C	MMT2	DELETION	-0.131166
YGL137W	SEC27	DAMP	-0.130892
YMR192W	GYL1	DELETION	-0.129453
YDR099W	BMH2	DELETION	-0.128969
YLR130C	ZRT2	DELETION	-0.128454
YNL144C	YNL144C	DELETION	-0.127821
YDR036C	EHD3	DELETION	-0.127759
YAR042W	SWH1	DELETION	-0.126819
YDR490C	PKH1	DELETION	-0.124641
YNL272C	SEC2	DAMP	-0.122868
YER038W-A	YER038W-A	DELETION	-0.122569
YHR123W	EPT1	DELETION	-0.120856
YDL087C	LUC7	DAMP	-0.119531
YJL070C	YJL070C	DELETION	-0.119299
YDL106C	PHO2	DELETION	-0.118788
YHL003C	LAG1	DELETION	-0.118548
YOR360C	PDE2	DELETION	-0.117868
YJL090C	DPB11	DAMP	-0.117099
YML124C	TUB3	DELETION	-0.116525
YGL125W	MET13	DELETION	-0.116495
YFR034C	PHO4	DELETION	-0.116054
YER078C	ICP55	DELETION	-0.115622
YBR010W	HHT1	DELETION	-0.115157
YPR098C	YPR098C	DELETION	-0.113914
YNR040W	YNR040W	DELETION	-0.113737
YKL127W	PGM1	DELETION	-0.113184
YMR177W	MMT1	DELETION	-0.112573
YIL124W	AYR1	DELETION	-0.111845
YGL161C	YIP5	DELETION	-0.111479
YJR098C	YJR098C	DELETION	-0.111302
YER073W	ALD5	DELETION	-0.111083
YIL158W	AIM20	DELETION	-0.104815
YLL040C	VPS13	DELETION	-0.104474
YDR061W	YDR061W	DELETION	-0.103898
YOR016C	ERP4	DELETION	-0.103894
YNL223W	ATG4	DELETION	-0.10386
YIL053W	RHR2	DELETION	-0.10338
YJL161W	FMP33	DELETION	-0.103224
YOL008W	COQ10	DELETION	-0.102681
YPR105C	COG4	DAMP	-0.10113
YHR079C	IRE1	DELETION	-0.100637
YMR188C	MRPS17	DELETION	-0.100452
YOR347C	PYK2	DELETION	-0.100443
YML029W	USA1	DELETION	-0.100397
YIL125W	KGD1	DELETION	-0.0999674
YNL049C	SFB2	DELETION	-0.0997853
YJR066W	TOR1	DELETION	-0.0996879
YDL157C	YDL157C	DELETION	-0.0972514
YPL098C	MGR2	DELETION	-0.0962209
YBL011W	SCT1	DELETION	-0.09535
YFL018C	LPD1	DELETION	-0.094344
YOL065C	INP54	DELETION	-0.0933061
YOL126C	MDH2	DELETION	-0.0922133
YPR063C	YPR063C	DELETION	-0.0915578
YMR070W	MOT3	DELETION	-0.0914637
YLR207W	HRD3	DELETION	-0.091168
YKL166C	TPK3	DELETION	-0.0903393
YBR110W	ALG1	DAMP	-0.0897816
YOR334W	MRS2	DELETION	-0.0885633
YAL028W	FRT2	DELETION	-0.0875621
YLL017W	YLL017W	DELETION	-0.0873623
YHR051W	COX6	DELETION	-0.0852188
YHR203C	RPS4B	DELETION	-0.0839452
YAL023C	PMT2	DELETION	-0.0825799
YJL060W	BNA3	DELETION	-0.0819478
YDR178W	SDH4	DELETION	-0.0815453
YNL233W	BNI4	DELETION	-0.0810881
YHR003C	YHR003C	DELETION	-0.0799694
YOL110W	SHR5	DELETION	-0.0776844
YMR170C	ALD2	DELETION	-0.0744011
YBR020W	GAL1	DELETION	-0.0739893
YBR018C	GAL7	DELETION	-0.0726663
YIR031C	DAL7	DELETION	-0.0726046
YGR287C	IMA1	DELETION	-0.0704843
YOR079C	ATX2	DELETION	-0.0702387
YJL128C	PBS2	DELETION	-0.0685467
YBL105C	PKC1	DAMP	-0.0681848
YNL231C	PDR16	DELETION	-0.0681708
YPL145C	KES1	DELETION	-0.0674866
YOR188W	MSB1	DELETION	-0.0671948
YGR207C	CIR1	DELETION	-0.0669615
YGL040C	HEM2	DAMP	-0.0663257
YDL119C	YDL119C	DELETION	-0.0654149
YBR145W	ADH5	DELETION	-0.0646243
YOR326W	MYO2	DAMP	-0.0643078
YPL206C	PGC1	DELETION	-0.064197
YHR038W	RRF1	DELETION	-0.0638616
YEL022W	GEA2	DELETION	-0.0625109
YHR042W	NCP1	DAMP	-0.0612672
YBR217W	ATG12	DELETION	-0.0609339
YDR310C	SUM1	DELETION	-0.0591422
YDR035W	ARO3	DELETION	-0.0588141
YPL189W	GUP2	DELETION	-0.0586315
YJR015W	YJR015W	DELETION	-0.0586004
YLR193C	UPS1	DELETION	-0.0583503
YOL109W	ZEO1	DELETION	-0.0576074
YJL095W	BCK1	DELETION	-0.0575712
YDR108W	TRS85	DELETION	-0.0573579
YLR116W	MSL5	DAMP	-0.056648
YOL101C	IZH4	DELETION	-0.0566101
YNL308C	KRI1	DAMP	-0.0504668
YLR102C	APC9	DELETION	-0.0497474
YMR214W	SCJ1	DELETION	-0.0491427
YDR484W	VPS52	DELETION	-0.0485725
YOR228C	YOR228C	DELETION	-0.0479587
YMR207C	HFA1	DELETION	-0.045394
YNL268W	LYP1	DELETION	-0.0448524
YLR454W	FMP27	DELETION	-0.044031
YDR128W	MTC5	DELETION	-0.0438158
YGR248W	SOL4	DELETION	-0.0430878
YHR039C	MSC7	DELETION	-0.0423685
YLR354C	TAL1	DELETION	-0.0421269
YER062C	HOR2	DELETION	-0.0400636
YCL057W	PRD1	DELETION	-0.0399107
YJL089W	SIP4	DELETION	-0.0397141
YHR078W	YHR078W	DELETION	-0.0394971
YOR214C	YOR214C	DELETION	-0.0380514
YJR103W	URA8	DELETION	-0.0380172
YDR046C	BAP3	DELETION	-0.0378863
YMR274C	RCE1	DELETION	-0.0378574
YOR216C	RUD3	DELETION	-0.0376517
YLR200W	YKE2	DELETION	-0.0364261
YJR135C	MCM22	DELETION	-0.03628
YDL015C	TSC13	DAMP	-0.0360629
YHR073W	OSH3	DELETION	-0.0357803
YJR095W	SFC1	DELETION	-0.0343294
YMR169C	ALD3	DELETION	-0.0343184
YJL066C	MPM1	DELETION	-0.033163
YNL201C	PSY2	DELETION	-0.0324587
YCR005C	CIT2	DELETION	-0.0324265
YGL221C	NIF3	DELETION	-0.0321758
YBR172C	SMY2	DELETION	-0.0319227
YFR026C	ULI1	DELETION	-0.0287023
YOL089C	HAL9	DELETION	-0.0279119
YLR377C	FBP1	DELETION	-0.0269155
YNL224C	SQS1	DELETION	-0.0262059
YPR184W	GDB1	DELETION	-0.0244563
YDR472W	TRS31	DAMP	-0.0232461
YLL013C	PUF3	DELETION	-0.0226219
YJL073W	JEM1	DELETION	-0.0220631
YKL207W	AIM27	DELETION	-0.0212052
YDL168W	SFA1	DELETION	-0.021032
YOL025W	LAG2	DELETION	-0.0209
YFL021W	GAT1	DELETION	-0.020759
YKL206C	ADD66	DELETION	-0.0202542
YKL070W	YKL070W	DELETION	-0.019857
YPR155C	NCA2	DELETION	-0.0185521
YER086W	ILV1	DELETION	-0.0185267
YMR062C	ARG7	DELETION	-0.0185189
YNL137C	NAM9	DAMP	-0.0182598
YOR178C	GAC1	DELETION	-0.0172559
YBR203W	COS111	DELETION	-0.0164048
YKR052C	MRS4	DELETION	-0.0163476
YNR008W	LRO1	DELETION	-0.0146486
YMR160W	YMR160W	DELETION	-0.013482
YHR171W	ATG7	DELETION	-0.0126224
YOL002C	IZH2	DELETION	-0.0120732
YDL193W	NUS1	DAMP	-0.0115464
YBR001C	NTH2	DELETION	-0.0114053
YDR261C	EXG2	DELETION	-0.0113663
YPR188C	MLC2	DELETION	-0.00987621
YBR291C	CTP1	DELETION	-0.0097682
YPR183W	DPM1	DAMP	-0.00966522
YDR196C	CAB5	DAMP	-0.00847787
YER123W	YCK3	DELETION	-0.0072214
YOL063C	CRT10	DELETION	-0.00659358
YOR153W	PDR5	DELETION	-0.00584227
YNL320W	YNL320W	DELETION	-0.00573104
YLR379W	YLR379W	DAMP	-0.00563842
YDR513W	GRX2	DELETION	-0.00520465
YDR033W	MRH1	DELETION	-0.00438562
YFR045W	YFR045W	DELETION	-0.00430831
YPR104C	FHL1	DAMP	-0.00417594
YOL141W	PPM2	DELETION	-0.0037814
YLR142W	PUT1	DELETION	-0.00373162
YLL026W	HSP104	DELETION	-0.00281235
YOR374W	ALD4	DELETION	-0.00272541
YBL102W	SFT2	DELETION	-0.00269601
YPL076W	GPI2	DAMP	-0.00260335
YDR208W	MSS4	DAMP	0.00249709
YOR047C	STD1	DELETION	0.00555548
YHR151C	MTC6	DELETION	0.00564859
YMR008C	PLB1	DELETION	0.0059037
YGR263C	SAY1	DELETION	0.00722656
YLR093C	NYV1	DELETION	0.00897182
YLR305C	STT4	DAMP	0.00950203
YNL047C	SLM2	DELETION	0.0095106
YBR104W	YMC2	DELETION	0.0116753
YGL061C	DUO1	DAMP	0.0131955
YMR037C	MSN2	DELETION	0.0135039
YBL073W	YBL073W	DAMP	0.0145994
YDL178W	DLD2	DELETION	0.0146897
YPL213W	LEA1	DELETION	0.0155388
YMR013C	SEC59	DAMP	0.0177019
YGR181W	TIM13	DELETION	0.0192675
YBR176W	ECM31	DELETION	0.0200164
YML120C	NDI1	DELETION	0.0210244
YDL131W	LYS21	DELETION	0.022321
YLR103C	CDC45	DAMP	0.0223545
YJR010W	MET3	DELETION	0.0231877
YDL171C	GLT1	DELETION	0.0231916
YNL258C	DSL1	DAMP	0.0253814
YCL025C	AGP1	DELETION	0.0269326
YEL024W	RIP1	DELETION	0.0272419
YNR011C	PRP2	DAMP	0.0283406
YCR010C	ADY2	DELETION	0.0285422
YJR131W	MNS1	DELETION	0.0294348
YAL026C	DRS2	DELETION	0.0319534
YMR073C	IRC21	DELETION	0.034274
YNR034W	SOL1	DELETION	0.0345266
YNL104C	LEU4	DELETION	0.035222
YLR351C	NIT3	DELETION	0.0355967
YOR284W	HUA2	DELETION	0.0357898
YLR059C	REX2	DELETION	0.0361081
YKR064W	OAF3	DELETION	0.0377382
YNL121C	TOM70	DELETION	0.0377419
YNL009W	IDP3	DELETION	0.0378409
YGR033C	TIM21	DELETION	0.039199
YIL029C	YIL029C	DELETION	0.0403081
YGR234W	YHB1	DELETION	0.0405655
YDR231C	COX20	DELETION	0.0406947
YKL120W	OAC1	DELETION	0.0407175
YMR054W	STV1	DELETION	0.0409342
YHR070W	TRM5	DAMP	0.0419915
YPL186C	UIP4	DELETION	0.0424778
YFR044C	DUG1	DELETION	0.0433837
YLR220W	CCC1	DELETION	0.0440353
YMR115W	MGR3	DELETION	0.0443583
YBR177C	EHT1	DELETION	0.0445394
YNL291C	MID1	DELETION	0.0446639
YDR217C	RAD9	DELETION	0.0450022
YDL248W	COS7	DELETION	0.0460418
YEL051W	VMA8	DELETION	0.0465994
YIL131C	FKH1	DELETION	0.0466227
YLR003C	CMS1	DELETION	0.0486827
YBR299W	MAL32	DELETION	0.0491305
YDR536W	STL1	DELETION	0.0494513
YLL021W	SPA2	DELETION	0.0512435
YBL097W	BRN1	DAMP	0.0551232
YGR236C	SPG1	DELETION	0.0598809
YJL130C	URA2	DELETION	0.0637628
YPL040C	ISM1	DELETION	0.0667251
YOL062C	APM4	DELETION	0.0673056
YPR021C	AGC1	DELETION	0.0675507
YGR021W	YGR021W	DELETION	0.0696914
YPL083C	SEN54	DAMP	0.0696976
YNL007C	SIS1	DAMP	0.0698095
YGR052W	FMP48	DELETION	0.0719273
YOR231W	MKK1	DELETION	0.0731871
YMR224C	MRE11	DELETION	0.0732336
YLL031C	GPI13	DAMP	0.0733147
YPL222W	FMP40	DELETION	0.0736404
YDR022C	CIS1	DELETION	0.0747131
YDL128W	VCX1	DELETION	0.0759469
YGR233C	PHO81	DELETION	0.0759759
YIL109C	SEC24	DAMP	0.0767029
YJR140C	HIR3	DELETION	0.0768058
YDL230W	PTP1	DELETION	0.077217
YNL319W	YNL319W	DELETION	0.0776096
YNR013C	PHO91	DELETION	0.078252
YIL002C	INP51	DELETION	0.0782797
YJR012C	YJR012C	DAMP	0.0784134
YGR010W	NMA2	DELETION	0.0786173
YBR128C	ATG14	DELETION	0.0791222
YGL248W	PDE1	DELETION	0.0794324
YML072C	TCB3	DELETION	0.0813893
YBR287W	YBR287W	DELETION	0.0817541
YLR086W	SMC4	DAMP	0.0820937
YFL031W	HAC1	DELETION	0.0831682
YKL193C	SDS22	DAMP	0.0844184
YOL003C	PFA4	DELETION	0.0848078
YPR149W	NCE102	DELETION	0.0852841
YJL198W	PHO90	DELETION	0.0854434
YMR213W	CEF1	DAMP	0.0861168
YDL163W	YDL163W	DAMP	0.0861561
YLR194C	YLR194C	DELETION	0.0867188
YMR228W	MTF1	DELETION	0.0874558
YCR088W	ABP1	DELETION	0.0882479
YDL066W	IDP1	DELETION	0.0884282
YNR021W	YNR021W	DELETION	0.0889998
YNL071W	LAT1	DELETION	0.0891746
YOL100W	PKH2	DELETION	0.0896521
YMR220W	ERG8	DAMP	0.0902253
YKL081W	TEF4	DELETION	0.0902854
YBR283C	SSH1	DELETION	0.0911118
YDL204W	RTN2	DELETION	0.0914329
YNL300W	TOS6	DELETION	0.0922103
YCR077C	PAT1	DELETION	0.0923909
YOR081C	TGL5	DELETION	0.0934547
YOL018C	TLG2	DELETION	0.0936173
YBR078W	ECM33	DELETION	0.0943301
YOR174W	MED4	DAMP	0.0947949
YMR055C	BUB2	DELETION	0.0949441
YOL031C	SIL1	DELETION	0.0951839
YKL142W	MRP8	DELETION	0.0952475
YER113C	TMN3	DELETION	0.0960015
YDR032C	PST2	DELETION	0.0975777
YHR176W	FMO1	DELETION	0.0979394
YBL050W	SEC17	DAMP	0.0987235
YIL077C	YIL077C	DELETION	0.0992202
YNL156C	NSG2	DELETION	0.0995766
YKL203C	TOR2	DAMP	0.101288
YKR049C	FMP46	DELETION	0.10156
YIL065C	FIS1	DELETION	0.102321
YIL160C	POT1	DELETION	0.102461
YBR004C	GPI18	DAMP	0.1032
YMR246W	FAA4	DELETION	0.10396
YNL241C	ZWF1	DELETION	0.104045
YKL132C	RMA1	DELETION	0.105028
YGR170W	PSD2	DELETION	0.106052
YOR222W	ODC2	DELETION	0.108712
YAL015C	NTG1	DELETION	0.110018
YOR215C	AIM41	DELETION	0.110918
YGL197W	MDS3	DELETION	0.111825
YBR229C	ROT2	DELETION	0.112242
YJL023C	PET130	DELETION	0.112788
YKL188C	PXA2	DELETION	0.113098
YDR294C	DPL1	DELETION	0.114673
YKL148C	SDH1	DELETION	0.114944
YMR056C	AAC1	DELETION	0.115913
YLR078C	BOS1	DAMP	0.116902
YLR273C	PIG1	DELETION	0.11767
YAL019W	FUN30	DELETION	0.117725
YKR034W	DAL80	DELETION	0.118258
YLR436C	ECM30	DELETION	0.119461
YJR035W	RAD26	DELETION	0.119839
YFR041C	ERJ5	DELETION	0.120579
YFL010C	WWM1	DELETION	0.122906
YDL126C	CDC48	DAMP	0.125076
YPL209C	IPL1	DAMP	0.125298
YGR265W	YGR265W	DAMP	0.126097
YKL038W	RGT1	DELETION	0.126595
YHR040W	BCD1	DAMP	0.126809
YHR045W	YHR045W	DELETION	0.126835
YDR302W	GPI11	DAMP	0.126976
YIL013C	PDR11	DELETION	0.129059
YOR316C	COT1	DELETION	0.129218
YDL069C	CBS1	DELETION	0.129425
YBL088C	TEL1	DELETION	0.129503
YKL129C	MYO3	DELETION	0.130463
YKL150W	MCR1	DELETION	0.131336
YBR024W	SCO2	DELETION	0.132172
YHR037W	PUT2	DELETION	0.133069
YNL287W	SEC21	DAMP	0.1338
YDR205W	MSC2	DELETION	0.134742
YOL080C	REX4	DELETION	0.136459
YGL205W	POX1	DELETION	0.136852
YEL067C	YEL067C	DELETION	0.139524
YMR232W	FUS2	DELETION	0.139577
YCL040W	GLK1	DELETION	0.140412
YHR100C	GEP4	DELETION	0.141244
YIL104C	SHQ1	DAMP	0.141947
YGR217W	CCH1	DELETION	0.142343
YKL154W	SRP102	DAMP	0.143532
YJL078C	PRY3	DELETION	0.144826
YJR039W	YJR039W	DELETION	0.145024
YMR200W	ROT1	DAMP	0.145899
YGR030C	POP6	DAMP	0.145942
YDL222C	FMP45	DELETION	0.148298
YPL215W	CBP3	DELETION	0.150658
YGR145W	ENP2	DAMP	0.15308
YLR203C	MSS51	DELETION	0.153289
YBL015W	ACH1	DELETION	0.153687
YLR426W	TDA5	DELETION	0.154684
YHL014C	YLF2	DELETION	0.155015
YLR431C	ATG23	DELETION	0.155755
YBR030W	RKM3	DELETION	0.156309
YOR298C-A	MBF1	DELETION	0.156388
YKL067W	YNK1	DELETION	0.157562
YLR050C	YLR050C	DELETION	0.159197
YLR081W	GAL2	DELETION	0.16122
YER028C	MIG3	DELETION	0.162735
YLR267W	BOP2	DELETION	0.163749
YGL144C	ROG1	DELETION	0.164037
YPR080W	TEF1	DELETION	0.164073
YGR178C	PBP1	DELETION	0.166322
YEL001C	IRC22	DELETION	0.169598
YIL114C	POR2	DELETION	0.171327
YML101C	CUE4	DELETION	0.17202
YML062C	MFT1	DELETION	0.1756
YOL147C	PEX11	DELETION	0.177552
YGR284C	ERV29	DELETION	0.1778
YBR161W	CSH1	DELETION	0.178513
YNR039C	ZRG17	DELETION	0.178762
YOR196C	LIP5	DELETION	0.18027
YJR033C	RAV1	DELETION	0.180312
YDR505C	PSP1	DELETION	0.1851
YIL005W	EPS1	DELETION	0.185834
YJR003C	YJR003C	DELETION	0.185931
YPL117C	IDI1	DAMP	0.189101
YGR074W	SMD1	DAMP	0.189126
YLR166C	SEC10	DAMP	0.189442
YDR056C	YDR056C	DELETION	0.19023
YLR164W	YLR164W	DELETION	0.190546
YLR001C	YLR001C	DELETION	0.192354
YOL042W	NGL1	DELETION	0.192696
YCL043C	PDI1	DAMP	0.194116
YGR192C	TDH3	DELETION	0.194642
YDR057W	YOS9	DELETION	0.194722
YDR122W	KIN1	DELETION	0.195413
YDL232W	OST4	DELETION	0.196508
YCR068W	ATG15	DELETION	0.197138
YOR207C	RET1	DAMP	0.197469
YGR252W	GCN5	DELETION	0.197843
YPL135W	ISU1	DELETION	0.199501
YGL180W	ATG1	DELETION	0.200987
YER065C	ICL1	DELETION	0.201035
YLL060C	GTT2	DELETION	0.201101
YML075C	HMG1	DELETION	0.201646
YNL117W	MLS1	DELETION	0.201997
YDR019C	GCV1	DELETION	0.202058
YJR013W	GPI14	DAMP	0.2044
YJR084W	YJR084W	DELETION	0.2055
YJR069C	HAM1	DELETION	0.206132
YKL079W	SMY1	DELETION	0.207374
YJL168C	SET2	DELETION	0.215892
YOR142W	LSC1	DELETION	0.216143
YFR021W	ATG18	DELETION	0.218572
YPL210C	SRP72	DAMP	0.22138
YNL051W	COG5	DELETION	0.222571
YJR100C	AIM25	DELETION	0.223261
YML077W	BET5	DAMP	0.227381
YPL179W	PPQ1	DELETION	0.228696
YLR042C	YLR042C	DELETION	0.22915
YEL047C	YEL047C	DELETION	0.229428
YPL006W	NCR1	DELETION	0.229708
YGL228W	SHE10	DELETION	0.231648
YBR067C	TIP1	DELETION	0.233056
YGL174W	BUD13	DELETION	0.236152
YAL039C	CYC3	DELETION	0.236391
YKL190W	CNB1	DELETION	0.23706
YHR204W	MNL1	DELETION	0.237674
YDL095W	PMT1	DELETION	0.23872
YFR052W	RPN12	DAMP	0.239787
YER181C	YER181C	DELETION	0.240348
YMR189W	GCV2	DELETION	0.24041
YAR018C	KIN3	DELETION	0.242871
YOL067C	RTG1	DELETION	0.243046
YPL202C	AFT2	DELETION	0.243357
YJL034W	KAR2	DAMP	0.246525
YHR105W	YPT35	DELETION	0.247431
YML052W	SUR7	DELETION	0.24783
YBR269C	FMP21	DELETION	0.247973
YBL047C	EDE1	DELETION	0.24869
YPL259C	APM1	DELETION	0.250489
YOR149C	SMP3	DAMP	0.25287
YJR019C	TES1	DELETION	0.2557
YOL059W	GPD2	DELETION	0.255755
YDR315C	IPK1	DELETION	0.255971
YNL314W	DAL82	DELETION	0.260582
YPL085W	SEC16	DAMP	0.269042
YIL019W	FAF1	DAMP	0.269627
YNL027W	CRZ1	DELETION	0.273223
YHR060W	VMA22	DELETION	0.273345
YPR070W	MED1	DELETION	0.273508
YGR174C	CBP4	DELETION	0.274347
YLL055W	YCT1	DELETION	0.275708
YPR125W	YLH47	DELETION	0.276884
YMR282C	AEP2	DELETION	0.277031
YMR190C	SGS1	DELETION	0.277287
YNL327W	EGT2	DELETION	0.279595
YER033C	ZRG8	DELETION	0.279599
YPL147W	PXA1	DELETION	0.281057
YJL121C	RPE1	DELETION	0.2817
YCL032W	STE50	DELETION	0.283218
YNL132W	KRE33	DAMP	0.286781
YLR026C	SED5	DAMP	0.290324
YGR155W	CYS4	DELETION	0.291297
YDR187C	YDR187C	DAMP	0.292079
YLR423C	ATG17	DELETION	0.295465
YLR251W	SYM1	DELETION	0.29597
YKL094W	YJU3	DELETION	0.296516
YMR105C	PGM2	DELETION	0.298442
YDL014W	NOP1	DAMP	0.299574
YLR440C	SEC39	DAMP	0.299708
YML032C	RAD52	DELETION	0.30062
YOR037W	CYC2	DELETION	0.30186
YNL041C	COG6	DELETION	0.305047
YFL005W	SEC4	DAMP	0.30584
YKL179C	COY1	DELETION	0.306767
YKL134C	2011-10-01	DELETION	0.307989
YER125W	RSP5	DAMP	0.309859
YKL141W	SDH3	DAMP	0.311561
YKR058W	GLG1	DELETION	0.311839
YML055W	SPC2	DELETION	0.31516
YPL207W	TYW1	DELETION	0.316029
YJL094C	KHA1	DELETION	0.318581
YKL182W	FAS1	DAMP	0.326725
YDR225W	HTA1	DELETION	0.327905
YER100W	UBC6	DELETION	0.3294
YAL042W	ERV46	DELETION	0.333488
YGL057C	GEP7	DELETION	0.334432
YJR009C	TDH2	DELETION	0.335476
YNL298W	CLA4	DELETION	0.336538
YDL185W	VMA1	DELETION	0.337103
YPL195W	APL5	DELETION	0.337888
YJL195C	YJL195C	DAMP	0.340178
YOR354C	MSC6	DELETION	0.340335
YDR508C	GNP1	DELETION	0.340598
YLR359W	ADE13	DAMP	0.341377
YKR094C	RPL40B	DELETION	0.341721
YOR144C	ELG1	DELETION	0.341825
YIL111W	COX5B	DELETION	0.34355
YOR040W	GLO4	DELETION	0.3442
YGL210W	YPT32	DELETION	0.347781
YGL231C	EMC4	DELETION	0.348539
YLR368W	MDM30	DELETION	0.349189
YGL066W	SGF73	DELETION	0.350537
YJL117W	PHO86	DELETION	0.350848
YDR525W	API2	DELETION	0.353105
YOR274W	MOD5	DELETION	0.354296
YKL217W	JEN1	DELETION	0.357777
YCR048W	ARE1	DELETION	0.358929
YDR200C	VPS64	DELETION	0.359018
YPL175W	SPT14	DAMP	0.362357
YLR361C	DCR2	DELETION	0.362804
YDR161W	YDR161W	DELETION	0.362825
YAL054C	ACS1	DELETION	0.363091
YNL188W	KAR1	DAMP	0.364601
YOL107W	YOL107W	DELETION	0.365481
YOR286W	RDL2	DELETION	0.365632
YOR245C	DGA1	DELETION	0.36973
YJR085C	YJR085C	DELETION	0.373812
YLR304C	ACO1	DELETION	0.374381
YDR148C	KGD2	DELETION	0.376611
YEL030W	ECM10	DELETION	0.377061
YGR089W	NNF2	DELETION	0.377343
YGR202C	PCT1	DELETION	0.378199
YER053C-A	YER053C-A	DELETION	0.379838
YOR211C	MGM1	DELETION	0.381824
YLR309C	IMH1	DELETION	0.382005
YDR258C	HSP78	DELETION	0.387131
YCR017C	CWH43	DELETION	0.389249
YLR120C	YPS1	DELETION	0.389251
YEL052W	AFG1	DELETION	0.390766
YMR223W	UBP8	DELETION	0.391071
YGR243W	FMP43	DELETION	0.391098
YHR155W	YSP1	DELETION	0.391554
YLL014W	EMC6	DELETION	0.392514
YDL121C	YDL121C	DELETION	0.393488
YLR246W	ERF2	DELETION	0.394443
YIR038C	GTT1	DELETION	0.397502
YGL086W	MAD1	DELETION	0.398438
YOR330C	MIP1	DELETION	0.398602
YJL137C	GLG2	DELETION	0.400329
YGR072W	UPF3	DELETION	0.401833
YBL057C	PTH2	DELETION	0.405114
YPL072W	UBP16	DELETION	0.405429
YNL031C	HHT2	DELETION	0.405813
YMR006C	PLB2	DELETION	0.407167
YBR096W	YBR096W	DELETION	0.408792
YGL142C	GPI10	DAMP	0.409312
YMR314W	PRE5	DAMP	0.410477
YNL099C	OCA1	DELETION	0.411576
YER053C	PIC2	DELETION	0.412034
YGR112W	SHY1	DELETION	0.415297
YBR162W-A	YSY6	DELETION	0.417674
YGR060W	ERG25	DAMP	0.419123
YKL010C	UFD4	DELETION	0.419895
YGR037C	ACB1	DELETION	0.420828
YGL252C	RTG2	DELETION	0.423364
YBR026C	ETR1	DELETION	0.426697
YER087C-B	SBH1	DELETION	0.429277
YJR135W-A	TIM8	DELETION	0.429422
YGL010W	YGL010W	DELETION	0.4303
YEL061C	CIN8	DELETION	0.432858
YDR233C	RTN1	DELETION	0.443875
YHR101C	BIG1	DAMP	0.444224
YNL055C	POR1	DELETION	0.444991
YJL134W	LCB3	DELETION	0.447235
YMR129W	POM152	DELETION	0.449632
YKR019C	IRS4	DELETION	0.449945
YIL027C	KRE27	DELETION	0.450638
YEL037C	RAD23	DELETION	0.450786
YKL027W	YKL027W	DELETION	0.450919
YCL044C	MGR1	DELETION	0.454951
YGL229C	SAP4	DELETION	0.456352
YDL231C	BRE4	DELETION	0.457068
YBR003W	COQ1	DELETION	0.462742
YGL055W	OLE1	DAMP	0.463145
YCR067C	SED4	DELETION	0.463536
YHR191C	CTF8	DELETION	0.467667
YJR034W	PET191	DELETION	0.468164
YBL058W	SHP1	DELETION	0.470079
YDL018C	ERP3	DELETION	0.471295
YGL044C	RNA15	DAMP	0.478539
YKL020C	SPT23	DELETION	0.479851
YKR066C	CCP1	DELETION	0.482899
YDR173C	ARG82	DELETION	0.483789
YMR029C	FAR8	DELETION	0.485206
YJL098W	SAP185	DELETION	0.485523
YOL137W	BSC6	DELETION	0.486296
YNL106C	INP52	DELETION	0.49451
YOL111C	MDY2	DELETION	0.499621
YML067C	ERV41	DELETION	0.499785
YMR159C	ATG16	DELETION	0.499894
YCR053W	THR4	DELETION	0.500281
YCL004W	PGS1	DAMP	0.504971
YKL119C	VPH2	DELETION	0.506015
YJL031C	BET4	DAMP	0.506203
YER133W	GLC7	DAMP	0.506256
YLR090W	XDJ1	DELETION	0.506308
YPL043W	NOP4	DAMP	0.507045
YPL231W	FAS2	DAMP	0.509743
YML008C	ERG6	DELETION	0.512477
YDL117W	CYK3	DELETION	0.512954
YMR186W	HSC82	DELETION	0.517108
YPL227C	ALG5	DELETION	0.518321
YMR209C	YMR209C	DELETION	0.518744
YGR222W	PET54	DELETION	0.519147
YJL035C	TAD2	DAMP	0.520736
YOR136W	IDH2	DELETION	0.52122
YBR218C	PYC2	DELETION	0.523143
YLR134W	PDC5	DELETION	0.523548
YLR430W	SEN1	DAMP	0.523931
YBR288C	APM3	DELETION	0.524743
YPL028W	ERG10	DAMP	0.525085
YML094W	GIM5	DELETION	0.526156
YGR086C	PIL1	DELETION	0.529852
YHR198C	AIM18	DELETION	0.536011
YJR134C	SGM1	DELETION	0.537986
YER092W	IES5	DELETION	0.538558
YBR165W	UBS1	DELETION	0.538617
YDL240W	LRG1	DELETION	0.53984
YPR001W	CIT3	DELETION	0.540446
YBR150C	TBS1	DELETION	0.542483
YNR030W	ALG12	DELETION	0.543658
YJR088C	EMC2	DELETION	0.545543
YMR241W	YHM2	DELETION	0.547318
YOR266W	PNT1	DELETION	0.550415
YPR018W	RLF2	DELETION	0.550992
YLR064W	PER33	DELETION	0.552194
YER004W	FMP52	DELETION	0.55605
YJL004C	SYS1	DELETION	0.55722
YDR194C	MSS116	DELETION	0.56315
YJL212C	OPT1	DELETION	0.576084
YBR147W	RTC2	DELETION	0.578946
YNR019W	ARE2	DELETION	0.5836
YPL226W	NEW1	DELETION	0.584119
YKR063C	LAS1	DAMP	0.584273
YML019W	OST6	DELETION	0.587661
YGR227W	DIE2	DELETION	0.594054
YNL097C	PHO23	DELETION	0.596901
YHR076W	PTC7	DELETION	0.598295
YAL058W	CNE1	DELETION	0.604577
YDL195W	SEC31	DAMP	0.608621
YBR042C	CST26	DELETION	0.611357
YLR055C	SPT8	DELETION	0.611728
YLR229C	CDC42	DAMP	0.61566
YJR010C-A	SPC1	DELETION	0.619734
YEL003W	GIM4	DELETION	0.620954
YIL044C	AGE2	DELETION	0.622909
YJL164C	TPK1	DELETION	0.62603
YNL098C	RAS2	DELETION	0.626049
YPR176C	BET2	DAMP	0.626371
YGL233W	SEC15	DAMP	0.626655
YLR249W	YEF3	DAMP	0.627241
YGL225W	VRG4	DAMP	0.62926
YGL173C	KEM1	DELETION	0.631914
YEL004W	YEA4	DELETION	0.633245
YJL105W	SET4	DELETION	0.635386
YNL323W	LEM3	DELETION	0.635391
YPL087W	YDC1	DELETION	0.637059
YDL019C	OSH2	DELETION	0.63793
YEL043W	YEL043W	DELETION	0.638574
YNR043W	MVD1	DAMP	0.646
YBR102C	EXO84	DAMP	0.646154
YLR023C	IZH3	DELETION	0.647454
YFR051C	RET2	DAMP	0.652099
YGL005C	COG7	DELETION	0.664841
YBR231C	SWC5	DELETION	0.665845
YMR049C	ERB1	DAMP	0.667468
YLR370C	ARC18	DELETION	0.672873
YDR229W	IVY1	DELETION	0.673876
YER027C	GAL83	DELETION	0.674529
YJL019W	MPS3	DAMP	0.675589
YNR007C	ATG3	DELETION	0.67574
YLR230W	YLR230W	DAMP	0.686889
YOL134C	YOL134C	DAMP	0.687737
YFR008W	FAR7	DELETION	0.691695
YOL038W	PRE6	DAMP	0.694079
YGR150C	CCM1	DELETION	0.6965
YHR008C	SOD2	DELETION	0.698021
YBR164C	ARL1	DELETION	0.699598
YBR131W	CCZ1	DELETION	0.702127
YBR215W	HPC2	DELETION	0.703159
YGL019W	CKB1	DELETION	0.705241
YJR091C	JSN1	DELETION	0.711179
YOL027C	MDM38	DELETION	0.713181
YMR022W	UBC7	DELETION	0.713627
YML041C	VPS71	DELETION	0.720937
YGL216W	KIP3	DELETION	0.72169
YJL139C	YUR1	DELETION	0.72172
YPR103W	PRE2	DAMP	0.725417
YNL307C	MCK1	DELETION	0.726627
YJR040W	GEF1	DELETION	0.72801
YDR289C	RTT103	DELETION	0.734579
YLR153C	ACS2	DELETION	0.734865
YOR221C	MCT1	DELETION	0.742781
YER182W	FMP10	DELETION	0.744132
YBL007C	SLA1	DELETION	0.745954
YIL136W	OM45	DELETION	0.746799
YJR043C	POL32	DELETION	0.752034
YOR164C	GET4	DELETION	0.76561
YAR002C-A	ERP1	DELETION	0.770046
YFR019W	FAB1	DELETION	0.776314
YOR254C	SEC63	DAMP	0.780707
YMR134W	YMR134W	DAMP	0.782253
YNL215W	IES2	DELETION	0.788062
YMR052W	FAR3	DELETION	0.790057
YML001W	YPT7	DELETION	0.79039
YER156C	YER156C	DELETION	0.791133
YER093C-A	AIM11	DELETION	0.79416
YLR133W	CKI1	DELETION	0.795329
YKL101W	HSL1	DELETION	0.799308
YNL181W	YNL181W	DAMP	0.801211
YIL030C	SSM4	DELETION	0.803444
YGL080W	FMP37	DELETION	0.805334
YOR270C	VPH1	DELETION	0.80734
YGR019W	UGA1	DELETION	0.810088
YMR298W	LIP1	DAMP	0.812229
YGL237C	HAP2	DELETION	0.812752
YFL016C	MDJ1	DELETION	0.82343
YOR067C	ALG8	DELETION	0.825533
YDL212W	SHR3	DAMP	0.829083
YER031C	YPT31	DELETION	0.829668
YPL234C	VMA11	DELETION	0.833669
YPL120W	VPS30	DELETION	0.843603
YCL010C	SGF29	DELETION	0.853883
YDR043C	NRG1	DELETION	0.858789
YML012W	ERV25	DELETION	0.860561
YIL026C	IRR1	DAMP	0.861246
YBR127C	VMA2	DELETION	0.862453
YEL031W	SPF1	DELETION	0.862976
YAL011W	SWC3	DELETION	0.863727
YJL062W	LAS21	DELETION	0.887005
YOR355W	GDS1	DELETION	0.891908
YGL065C	ALG2	DAMP	0.900215
YMR263W	SAP30	DELETION	0.906285
YDR293C	SSD1	DELETION	0.907924
YBL039C	URA7	DELETION	0.908029
YER083C	GET2	DELETION	0.911329
YOR191W	ULS1	DELETION	0.912472
YBL051C	PIN4	DELETION	0.91449
YMR290C	HAS1	DAMP	0.921358
YOR322C	LDB19	DELETION	0.925144
YOR085W	OST3	DELETION	0.928095
YKL160W	ELF1	DELETION	0.928805
YGL011C	SCL1	DAMP	0.92919
YNL037C	IDH1	DELETION	0.938565
YNL250W	RAD50	DELETION	0.946487
YBL082C	ALG3	DELETION	0.95601
YER116C	SLX8	DELETION	0.956265
YNL206C	RTT106	DELETION	0.958121
YLR089C	ALT1	DELETION	0.961886
YKR068C	BET3	DAMP	0.966193
YGL084C	GUP1	DELETION	0.967724
YOR321W	PMT3	DELETION	0.974249
YKL029C	MAE1	DELETION	0.978304
YDL194W	SNF3	DELETION	0.980605
YAL008W	FUN14	DELETION	0.982582
YDR096W	GIS1	DELETION	0.98526
YKR001C	VPS1	DELETION	0.988946
YBL059W	YBL059W	DELETION	0.999094
YNL219C	ALG9	DELETION	0.999979
YKR042W	UTH1	DELETION	1.00886
YPR173C	VPS4	DELETION	1.01046
YER080W	AIM9	DELETION	1.01315
YDR069C	DOA4	DELETION	1.01578
YDR320C	SWA2	DELETION	1.01819
YBL095W	YBL095W	DELETION	1.02673
YIL031W	ULP2	DAMP	1.03302
YDL072C	YET3	DELETION	1.03841
YOL012C	HTZ1	DELETION	1.04341
YGL023C	PIB2	DELETION	1.04444
YBR221C	PDB1	DELETION	1.04823
YOR175C	ALE1	DELETION	1.04967
YJL167W	ERG20	DAMP	1.05699
YNR006W	VPS27	DELETION	1.0583
YER167W	BCK2	DELETION	1.09061
YLR410W	VIP1	DELETION	1.09294
YMR072W	ABF2	DELETION	1.09486
YLL039C	UBI4	DELETION	1.09615
YLL042C	ATG10	DELETION	1.10251
YMR264W	CUE1	DELETION	1.10766
YGR260W	TNA1	DELETION	1.1172
YGL226C-A	OST5	DELETION	1.12566
YOR218C	YOR218C	DAMP	1.13686
YNL044W	YIP3	DELETION	1.14048
YHR120W	MSH1	DELETION	1.14479
YOR089C	VPS21	DELETION	1.15453
YOR070C	GYP1	DELETION	1.16166
YDR141C	DOP1	DAMP	1.16278
YML128C	MSC1	DELETION	1.17046
YDL074C	BRE1	DELETION	1.1785
YOL129W	VPS68	DELETION	1.18215
YJL047C	RTT101	DELETION	1.19885
YGL012W	ERG4	DELETION	1.1999
YFR010W	UBP6	DELETION	1.21618
YBR195C	MSI1	DELETION	1.22007
YIR033W	MGA2	DELETION	1.22713
YLR262C	YPT6	DELETION	1.23343
YOR165W	SEY1	DELETION	1.23578
YDL226C	GCS1	DELETION	1.24868
YMR149W	SWP1	DAMP	1.251
YAL010C	MDM10	DELETION	1.26761
YOR036W	PEP12	DELETION	1.27747
YML086C	ALO1	DELETION	1.27754
YGL126W	SCS3	DELETION	1.28414
YGR285C	ZUO1	DELETION	1.2855
YER129W	SAK1	DELETION	1.28858
YLR292C	SEC72	DELETION	1.29464
YKR029C	SET3	DELETION	1.30438
YCR028C	FEN2	DELETION	1.3208
YBR254C	TRS20	DAMP	1.32346
YHL031C	GOS1	DELETION	1.33326
YLR110C	CCW12	DELETION	1.33591
YGL167C	PMR1	DELETION	1.34493
YBR265W	TSC10	DAMP	1.36446
YHR200W	RPN10	DELETION	1.40535
YDR470C	UGO1	DELETION	1.41548
YAL002W	VPS8	DELETION	1.41931
YDR335W	MSN5	DELETION	1.42436
YDR027C	VPS54	DELETION	1.43618
YLR268W	SEC22	DELETION	1.44201
YBR082C	UBC4	DELETION	1.47524
YLR378C	SEC61	DAMP	1.48455
YKL065C	YET1	DELETION	1.48657
YER040W	GLN3	DELETION	1.49275
YFR050C	PRE4	DAMP	1.49464
YNR017W	TIM23	DAMP	1.5053
YJR117W	STE24	DELETION	1.50752
YJR144W	MGM101	DELETION	1.52923
YMR202W	ERG2	DELETION	1.55723
YGL054C	ERV14	DELETION	1.56324
YNL064C	YDJ1	DELETION	1.56395
YML126C	ERG13	DAMP	1.56619
YDR025W	RPS11A	DELETION	1.56993
YKL213C	DOA1	DELETION	1.57294
YFL001W	DEG1	DELETION	1.57296
YKL048C	ELM1	DELETION	1.57527
YOR297C	TIM18	DELETION	1.62363
YJR075W	HOC1	DELETION	1.63707
YCL001W	RER1	DELETION	1.64886
YPL037C	EGD1	DELETION	1.69833
YDL100C	GET3	DELETION	1.71643
YER178W	PDA1	DELETION	1.71755
YMR123W	PKR1	DELETION	1.7263
YPL094C	SEC62	DAMP	1.72664
YOR007C	SGT2	DELETION	1.77956
YBR179C	FZO1	DELETION	1.78
YEL002C	WBP1	DAMP	1.7846
YER151C	UBP3	DELETION	1.81913
YMR060C	SAM37	DELETION	1.87289
YNL073W	MSK1	DELETION	1.87481
YOL108C	INO4	DELETION	1.87818
YBR159W	IFA38	DELETION	1.88453
YOR311C	DGK1	DELETION	1.88929
YBR243C	ALG7	DAMP	1.8928
YDR137W	RGP1	DELETION	1.89916
YOR002W	ALG6	DELETION	1.92036
YLR039C	RIC1	DELETION	1.92274
YPR024W	YME1	DELETION	1.92437
YLR087C	CSF1	DELETION	1.94904
YMR307W	GAS1	DELETION	1.95263
YLR253W	YLR253W	DELETION	1.98052
YLL006W	MMM1	DELETION	1.98609
YLR088W	GAA1	DAMP	2.02085
YGR036C	CAX4	DELETION	2.02228
YLR372W	SUR4	DELETION	2.02967
YGL020C	GET1	DELETION	2.04787
YER111C	SWI4	DELETION	2.08081
YLR091W	GEP5	DELETION	2.09567
YKL139W	CTK1	DELETION	2.10762
YDR477W	SNF1	DELETION	2.11224
YLR056W	ERG3	DELETION	2.15763
YLR168C	UPS2	DELETION	2.16346
YOR008C	SLG1	DELETION	2.16731
YMR267W	PPA2	DELETION	2.20135
YMR015C	ERG5	DELETION	2.20855
YIL040W	APQ12	DELETION	2.22685
YER120W	SCS2	DELETION	2.22988
YIL039W	TED1	DELETION	2.2409
YJR060W	CBF1	DELETION	2.2439
YDR526C	YDR526C	DAMP	2.30527
YNR051C	BRE5	DELETION	2.38898
YGR101W	PCP1	DELETION	2.40221
YIR022W	SEC11	DAMP	2.40504
YKL212W	SAC1	DELETION	2.45651
YPR032W	SRO7	DELETION	2.53159
YCR034W	FEN1	DELETION	2.59678
YFL025C	BST1	DELETION	2.61175
YPR047W	MSF1	DELETION	2.64973
YDR065W	RRG1	DELETION	2.66226
YGL115W	SNF4	DELETION	2.73788
YLR242C	ARV1	DELETION	2.88315
YIL090W	ICE2	DELETION	3.02803
YBR200W	BEM1	DELETION	3.08232
YGR157W	CHO2	DELETION	3.12449
YCL061C	MRC1	DELETION	3.13027
YBR171W	SEC66	DELETION	3.16311
YJR145C	RPS4A	DELETION	3.16573
YJR073C	OPI3	DELETION	3.51891
YJR118C	ILM1	DELETION	3.63048
YOL009C	MDM12	DELETION	3.70596
YAL048C	GEM1	DELETION	3.72628
YKL053C-A	MDM35	DELETION	3.7628
YGL219C	MDM34	DELETION	4.12264
YMR032W	HOF1	DELETION	4.26246
YGR231C	PHB2	DELETION	4.91023
YNL169C	PSD1	DELETION	5.23224
YGR132C	PHB1	DELETION	5.50995
YPL103C	FMP30	DELETION	5.88813
