# Supplementary material for: Interaction of MDM33 with mitochondrial inner membrane homeostasis pathways in yeast
Source: Sci Rep. 2015 Dec 16;5:18344. doi: 10.1038/srep18344 (PMC4680886; doi:10.1038/srep18344)
Supplement: Supplementary Table 2 [file srep18344-s3.xls]

## Sheet: Tabelle1
ORF	Std Name	Name Description	Description	mitochondrial	Annotation type	MITO-MAP Correlation	MITO-MAP GI Score	signal intensity pYX223 glucose	signal intensity pYX223 galactose	signal intensity pYX223-MDM33 glucose	signal intensity pYX223-MDM33 galactose
YAL002W	VPS8	Vacuolar Protein Sorting	Membrane-binding component of the CORVET complex; involved in endosomal vesicle tethering and fusion in the endosome to vacuole protein targeting pathway; interacts with Vps21p; contains RING finger motif	no	na	-0.12	1.42	78.9544	59.1021	39.2313	228.135
YAL004W	na	na	Dubious open reading frame unlikely to encode a protein, based on available experimental and comparative sequence data; completely overlaps verified gene SSA1/YAL005C	no	na	na	na	143.58	71.452	92.6163	218.482
YAL005C	SSA1	Stress-Seventy subfamily A	ATPase involved in protein folding and NLS-directed nuclear transport; member of HSP70 family; forms chaperone complex with Ydj1p; localized to nucleus, cytoplasm, and cell wall; 98% identical with paralog Ssa2p, but subtle differences between the two proteins provide functional specificity with respect to propagation of yeast [URE3] prions and vacuolar-mediated degradations of gluconeogenesis en…	no	na	na	na	44.0908	17.0538	32.9592	169.653
YAL007C	ERP2	Emp24p/Erv25p Related Protein	Member of the p24 family involved in ER to Golgi transport; similar to Emp24p and Erv25p; forms a heterotrimeric complex with Erp1p, Emp24p, and Erv25p; localized to COPII-coated vesicles; ERP2 has a paralog, ERP4, that arose from the whole genome duplication	no	na	0.01	-0.28	44.4558	12.3995	9.44983	171.536
YAL008W	FUN14	Function Unknown Now	Mitochondrial protein of unknown function	yes	high-throughput	-0.03	0.98	121.999	92.2873	105.994	167.399
YAL009W	SPO7	SPOrulation	Putative regulatory subunit of Nem1p-Spo7p phosphatase holoenzyme, regulates nuclear growth by controlling phospholipid biosynthesis, required for normal nuclear envelope morphology, premeiotic replication, and sporulation	no	na	na	na	86.2202	43.3582	46.3066	367.691
YAL010C	MDM10	Mitochondrial Distribution and Morphology	Subunit of both the ERMES complex that links the ER to mitochondria, and of the mitochondrial sorting and assembly machinery (SAM complex) that functions in import and assembly of outer membrane beta-barrel proteins	yes	computational	0.09	1.27	39.2017	26.7061	19.9068	262.751
YAL011W	SWC3	SWr Complex	Protein of unknown function, component of the SWR1 complex, which exchanges histone variant H2AZ (Htz1p) for chromatin-bound histone H2A; required for formation of nuclear-associated array of smooth endoplasmic reticulum known as karmellae	yes	high-throughput	-0.08	0.86	15309.5	14588.3	26015.7	346908
YAL012W	CYS3	CYStathionine gamma-lyase	Cystathionine gamma-lyase; catalyzes one of the two reactions involved in the transsulfuration pathway that yields cysteine from homocysteine with the intermediary formation of cystathionine; protein abundance increases in response to DNA replication stress	no	na	na	na	33.8095	103.158	83.8889	149.255
YAL013W	DEP1	Disability in regulation of Expression of genes involved in Phospholipid biosynthesis	Transcriptional modulator involved in regulation of structural phospholipid biosynthesis genes and metabolically unrelated genes, as well as maintenance of telomeres, mating efficiency, and sporulation	no	na	na	na	102.717	49.2383	39.9182	284.832
YAL014C	SYN8	SYNtaxin	Endosomal SNARE related to mammalian syntaxin 8	no	na	na	na	26.3106	8.01307	18.3324	207.17
YAL015C	NTG1	eNdonuclease Three-like Glycosylase	DNA N-glycosylase and apurinic/apyrimidinic (AP) lyase; involved in base excision repair; acts in both nucleus and mitochondrion; creates a double-strand break at mtDNA origins that stimulates replication in response to oxidative stress; NTG1 has a paralog, NTG2, that arose from the whole genome duplication	yes	computational	0.04	0.11	66.5994	28.54	137.709	211.765
YAL016C	na	na	na	no	na	na	na	5811	4495.51	5774.43	1619.21
YAL016W	TPD3	tRNA Processing Deficient	Regulatory subunit A of the heterotrimeric protein phosphatase 2A (PP2A), which also contains regulatory subunit Cdc55p and either catalytic subunit Pph21p or Pph22p; required for cell morphogenesis and transcription by RNA polymerase III	no	na	na	na	33.6248	18.6492	20.2402	168.79
YAL017W	PSK1	Pas domain-containing Serine/threonine protein Kinase	PAS domain-containing serine/threonine protein kinase; coordinately regulates protein synthesis and carbohydrate metabolism and storage in response to a unknown metabolite that reflects nutritional status; PSK1 has a paralog, PSK2, that arose from the whole genome duplication	no	na	na	na	89.7278	35.2046	93.2699	150.765
YAL018C	na	Lipid Droplets in Sporulation	Putative protein of unknown function	no	na	na	na	28.4376	21.8678	24.7844	96.878
YAL019W	FUN30	Function Unknown Now	Snf2p family member with ATP-dependent chromatin remodeling activity; has a role in silencing at the mating type locus, telomeres and centromeres; enriched at centromeres and is required for correct chromatin structure around centromeres, as well as at the boundary element of the silent HMR; recruited to DNA double-strand breaks (DSBs) where it promotes 5' strand resection of DSBs; potential Cdc2…	yes	high-throughput	-0.05	0.12	73.2287	67.8592	171.667	186.198
YAL020C	ATS1	Alpha Tubulin Suppressor	Protein required, with Elongator complex, Kti11p, and Kti12p, for modification of wobble nucleosides in tRNA; has a potential role in regulatory interactions between microtubules and the cell cycle	no	na	na	na	31.9877	48.7465	48.5642	411.456
YAL021C	CCR4	Carbon Catabolite Repression	Component of the CCR4-NOT transcriptional complex, which is involved in regulation of gene expression; component of the major cytoplasmic deadenylase, which is involved in mRNA poly(A) tail shortening	no	na	na	na	40.6954	28.884	1497.51	3386.35
YAL022C	FUN26	Function Unknown Now	Vacuolar membrane transporter with broad nucleoside selectivity; may regulate balance of nicotinamide riboside (NmR) levels between cytosol and vacuole, contributing to salvage of NmR for use in cytosolic NAD+ synthesis	no	na	na	na	65.5609	159.718	104.256	515.863
YAL023C	PMT2	Protein O-MannosylTransferase	Protein O-mannosyltransferase of the ER membrane; transfers mannose residues from dolichyl phosphate-D-mannose to protein serine/threonine residues; involved in ER quality control; acts in a complex with Pmt1p, can instead interact with Pmt5p; antifungal drug target; PMT2 has a paralog, PMT3, that arose from the whole genome duplication	no	na	-0.09	-0.08	41.8089	26.0974	44.2504	241.354
YAL024C	LTE1	Low Temperature Essential	Protein similar to GDP/GTP exchange factors but without detectable GEF activity; required for asymmetric localization of Bfa1p at daughter-directed spindle pole bodies and for mitotic exit at low temperatures	no	na	na	na	14611.8	9728.71	15172.4	1657.16
YAL025C	MAK16	MAintenance of Killer	Essential nuclear protein, constituent of 66S pre-ribosomal particles; required for maturation of 25S and 5.8S rRNAs; required for maintenance of M1 satellite double-stranded RNA of the L-A virus	no	na	na	na	50.8231	62.6034	80.2937	212.549
YAL026C	DRS2	Deficiency of Ribosomal Subunits	Aminophospholipid translocase (flippase) that maintains membrane lipid asymmetry in post-Golgi secretory vesicles; contributes to clathrin-coated vesicle formation and endocytosis; mutations in human homolog ATP8B1 result in liver disease	no	na	-0.08	0.03	17.5334	17.4197	22.6079	203.914
YAL027W	SAW1	Single-strand Annealing Weakened	5'- and 3'-flap DNA binding protein; recruits Rad1p-Rad10p to single-strand annealing intermediates with 3' non-homologous tails for removal during double-strand break repair; complexes with Rad1p-Rad10p and stimulates its endonuclease activity; green fluorescent protein (GFP)-fusion protein localizes to the nucleus	no	na	na	na	123.936	76.9853	56.0681	214.313
YAL028W	FRT2	Functionally Related to TCP1	Tail-anchored ER membrane protein of unknown function; interacts with homolog Frt1p; promotes growth in conditions of high Na+, alkaline pH, or cell wall stress, possibly via a role in posttranslational translocation; potential Cdc28p substrate; FRT2 has a paralog, FRT1, that arose from the whole genome duplication	no	na	-0.03	-0.09	107.759	72.4362	217.74	263.464
YAL029C	MYO4	MYOsin	Type V myosin motor involved in actin-based transport of cargos; required for mRNA transport, including ASH1 mRNA, and facilitating the growth and movement of ER tubules into the growing bud along with She3p; MYO4 has a paralog, MYO2, that arose from the whole genome duplication	yes	high-throughput	-0.08	-1.1	0.404037	57.1716	46.3392	280.523
YAL030W	SNC1	Suppressor of the Null allele of CAP	Vesicle membrane receptor protein (v-SNARE); involved in the fusion between Golgi-derived secretory vesicles with the plasma membrane; proposed to be involved in endocytosis; member of the synaptobrevin/VAMP family of R-type v-SNARE proteins; SNC1 has a paralog, SNC2, that arose from the whole genome duplication	no	na	na	na	14.8935	21.4673	25.0217	203.689
YAL031C	GIP4	Glc7 Interacting Protein	Cytoplasmic Glc7-interacting protein whose overexpression relocalizes Glc7p from the nucleus and prevents chromosome segregation; potential Cdc28p substrate	no	na	na	na	0.309797	22.2322	12.7616	88.5766
YAL032C	PRP45	Pre-mRNA Processing	Protein required for pre-mRNA splicing; associates with the spliceosome and interacts with splicing factors Prp22p and Prp46p; orthologous to human transcriptional coactivator SKIP and can activate transcription of a reporter gene	no	na	na	na	183.378	72.9218	53.1401	248.009
YAL034C	FUN19	Function Unknown Now	Non-essential protein of unknown function; expression induced in response to heat stress; FUN19 has a paralog, YOR338W, that arose from the whole genome duplication	no	na	na	na	28.4977	14.3654	15.5492	154.669
YAL034W	na	na	na	no	na	na	na	259.775	206.948	194.324	141.276
YAL035C	na	na	na	no	na	na	na	32.3749	10.2269	28.6438	224.151
YAL035W	FUN12	Function Unknown Now	Translation initiation factor eIF5B; GTPase that promotes Met-tRNAiMet binding to ribosomes and ribosomal subunit joining; promotes GTP-dependent maturation of 18S rRNA by Nob1p; protein abundance increases in response to DNA replication stress; homolog of bacterial IF2	yes	high-throughput	na	na	25.1435	11.3137	4.79842	62.8475
YAL036C	RBG1	RiBosome interacting Gtpase	Member of the DRG family of GTP-binding proteins; associates with translating ribosomes; interacts with Tma46p, Ygr250cp, Gir2p and Yap1p via two-hybrid	no	na	na	na	102	76.1066	90.3452	230.571
YAL037C	na	na	na	no	na	na	na	34342.3	20106.2	42981.4	117873
YAL037W	na	na	Putative protein of unknown function; YAL037W has a paralog, YOR342C, that arose from the whole genome duplication	no	na	na	na	69.9551	24.9178	11502.6	354107
YAL039C	CYC3	CYtochrome C	Cytochrome c heme lyase (holocytochrome c synthase), attaches heme to apo-cytochrome c (Cyc1p or Cyc7p) in the mitochondrial intermembrane space; human ortholog may have a role in microphthalmia with linear skin defects (MLS)	yes	computational	-0.01	0.24	61.2845	32.618	54.168	295.007
YAL040C	CLN3	CycLiN	G1 cyclin involved in cell cycle progression; activates Cdc28p kinase to promote the G1 to S phase transition; plays a role in regulating transcription of the other G1 cyclins, CLN1 and CLN2; regulated by phosphorylation and proteolysis; acetly-CoA induces CLN3 transcription in response to nutrient repletion to promote cell-cycle entry.	no	na	na	na	37.0479	21.8648	68.938	722.177
YAL041W	CDC24	Cell Division Cycle	Guanine nucleotide exchange factor for Cdc42p; also known as a GEF or GDP-release factor; required for polarity establishment and maintenance, and mutants have morphological defects in bud formation and shmooing; relocalizes from nucleus to cytoplasm upon DNA replication stress	no	na	na	na	99.6159	62.6753	149.137	352.722
YAL042W	ERV46	ER Vesicle	Protein localized to COPII-coated vesicles, forms a complex with Erv41p; involved in the membrane fusion stage of transport	no	na	-0.11	0.33	31.1017	24.8576	6684.82	207945
YAL043C	PTA1	Pre-Trna Accumulation	Subunit of holo-CPF, a multiprotein complex and functional homolog of mammalian CPSF, required for the cleavage and polyadenylation of mRNA and snoRNA 3' ends; involved in pre-tRNA processing; binds to the phosphorylated CTD of RNAPII	no	na	na	na	95.388	77.0518	97.3783	91.9176
YAL044C	GCV3	GlyCine cleaVage	H subunit of the mitochondrial glycine decarboxylase complex, required for the catabolism of glycine to 5,10-methylene-THF; also required for all protein lipoylation; expression is regulated by levels of 5,10-methylene-THF	yes	computational	na	na	27.6005	5.93979	3505.01	246377
YAL044W	na	na	na	no	na	na	na	37046.5	53386.5	39599.4	17640.7
YAL045C	na	na	Dubious open reading frame unlikely to encode a protein, based on available experimental and comparative sequence data; almost completely overlaps YAL044W-A	no	na	na	na	235.318	47.9151	90.9209	182.499
YAL046C	AIM1	Altered Inheritance of Mitochondria	Protein involved in mitochondrial function or organization; null mutant displays elevated frequency of mitochondrial genome loss	no	na	na	na	44.8898	15.427	13.8448	126.742
YAL047C	SPC72	Spindle Pole Component	Component of the cytoplasmic Tub4p (gamma-tubulin) complex, binds spindle pole bodies and links them to microtubules; has roles in astral microtubule formation and stabilization	no	na	na	na	109.754	28.5527	80.5779	194.775
YAL048C	GEM1	GTPase EF-hand protein of Mitochondria	Outer mitochondrial membrane GTPase, subunit of the ERMES complex; potential regulatory subunit of the ERMES complex that links the ER to mitochondria and may promote inter-organellar calcium and phospholipid exchange as well as coordinating mitochondrial DNA replication and growth; cells lacking Gem1p contain collapsed, globular, or grape-like mitochondria; ortholog of metazoan Miro GTPases	yes	computational	0.01	3.73	57.9793	26.7697	25.4963	188.874
YAL049C	AIM2	Altered Inheritance rate of Mitochondria	Cytoplasmic protein involved in mitochondrial function or organization; null mutant displays reduced frequency of mitochondrial genome loss; potential Hsp82p interactor	no	na	na	na	70.155	168.386	32.9389	1078.62
YAL051W	OAF1	Oleate-Activated transcription Factor	Oleate-activated transcription factor; acts alone and as a heterodimer with Pip2p; activates genes involved in beta-oxidation of fatty acids and peroxisome organization and biogenesis; OAF1 has a paralog, PIP2, that arose from the whole genome duplication	no	na	na	na	62.2415	29.2282	100.923	205.717
YAL053W	FLC2	FLavin Carrier	Putative FAD transporter; required for uptake of FAD into endoplasmic reticulum; involved in cell wall maintenance; FLC2 has a paralog, YOR365C, that arose from the whole genome duplication	no	na	na	na	70.3637	149.21	108.529	841.404
YAL054C	ACS1	Acetyl CoA Synthetase	Acetyl-coA synthetase isoform which, along with Acs2p, is the nuclear source of acetyl-coA for histone acetylation; expressed during growth on nonfermentable carbon sources and under aerobic conditions	yes	computational	-0.01	0.36	51986.2	56766	68236.7	53355.6
YAL055W	PEX22	PEroXisome related	Putative peroxisomal membrane protein required for import of peroxisomal proteins, functionally complements a Pichia pastoris pex22 mutation	no	na	na	na	202.867	67.5457	259.002	182.183
YAL056W	GPB2	na	Multistep regulator of cAMP-PKA signaling; inhibits PKA downstream of Gpa2p and Cyr1p, thereby increasing cAMP dependency; inhibits Ras activity through direct interactions with Ira1p/2p; regulated by G-alpha protein Gpa2p; GPB2 has a paralog, GPB1, that arose from the whole genome duplication	yes	computational	na	na	153.009	55.2275	92.3623	235.046
YAL058C	na	na	na	no	na	na	na	43442.7	64748.7	71805.9	173756
YAL058W	CNE1	CalNExin and calreticulin homolog	Calnexin; integral membrane ER chaperone involved in folding and quality control of glycoproteins; chaperone activity is inhibited by Mpd1p, with which Cne1p interacts; 24% identical to mammalian calnexin; Ca+ binding not yet shown in yeast	no	na	-0.06	0.6	101.204	76.2376	231.326	408.172
YAL059W	ECM1	ExtraCellular Mutant	Pre-ribosomal factor involved in 60S ribosomal protein subunit export; associates with the pre-60S particle; shuttles between the nucleus and cytoplasm	no	na	na	na	76.1089	76.6852	27.7886	402.773
YAL060W	BDH1	Butanediol DeHydrogenase	NAD-dependent (R,R)-butanediol dehydrogenase, catalyzes oxidation of (R,R)-2,3-butanediol to (3R)-acetoin, oxidation of meso-butanediol to (3S)-acetoin, and reduction of acetoin; enhances use of 2,3-butanediol as an aerobic carbon source	no	na	na	na	12.3391	16.3665	1.94558	170.725
YAL061W	BDH2	na	Putative medium-chain alcohol dehydrogenase with similarity to BDH1; transcription induced by constitutively active PDR1 and PDR3	no	na	na	na	49.5239	69.0934	9.2287	312.496
YAL062W	GDH3	Glutamate DeHydrogenase	NADP(+)-dependent glutamate dehydrogenase; synthesizes glutamate from ammonia and alpha-ketoglutarate; rate of alpha-ketoglutarate utilization differs from Gdh1p; expression regulated by nitrogen and carbon sources; GDH3 has a paralog, GDH1, that arose from the whole genome duplication	yes	high-throughput	na	na	31.468	25.7025	50.9946	264.99
YAL064C	na	na	na	no	na	na	na	11112.5	10989.5	11205	3563.65
YAL065C	na	na	Putative protein of unknown function; has homology to FLO1; possible pseudogene	no	na	na	na	52.6366	45.6178	56.8899	153.974
YAL066W	na	na	Dubious open reading frame unlikely to encode a protein, based on available experimental and comparative sequence data	no	na	na	na	26.8709	4.40087	7.48631	226.803
YAL067C	SEO1	Suppressor of sulfoxyde EthiOnine resistance	Putative permease, member of the allantoate transporter subfamily of the major facilitator superfamily; mutation confers resistance to ethionine sulfoxide	no	na	na	na	92.6271	94.2282	159.4	240.315
YAL067W	na	na	na	no	na	na	na	39301.7	57605.3	52152.1	37827.6
YAL068C	PAU8	seriPAUperin	Protein of unknown function, member of the seripauperin multigene family encoded mainly in subtelomeric regions	no	na	na	na	108.219	164.97	409.971	1302.4
YAR002C	na	na	na	no	na	na	na	37113.5	61980	48474.3	18676.8
YAR002W	NUP60	NUclear Pore	FG-nucleoporin component of central core of the nuclear pore complex (NPC); contributes directly to nucleocytoplasmic transport and maintenance of the NPC permeability barrier and is involved in gene tethering at the nuclear periphery; relocalizes to the cytosol in response to hypoxia; both NUP1 and NUP60 are homologous to human NUP153	no	na	na	na	69.9038	51.5965	37.9236	267.61
YAR003W	SWD1	Set1c, WD40 repeat protein	Subunit of the COMPASS (Set1C) complex, which methylates histone H3 on lysine 4 and is required in transcriptional silencing near telomeres; WD40 beta propeller superfamily member with similarity to mammalian Rbbp7	no	na	na	na	58.0236	49.7703	58.6691	219.665
YAR014C	BUD14	BUD site selection	Protein involved in bud-site selection; Bud14p-Glc7p complex is a cortical regulator of dynein; inhibitor of the actin assembly factor Bnr1p (formin); diploid mutants display a random budding pattern instead of the wild-type bipolar pattern; relative distribution to the nucleus increases upon DNA replication stress	no	na	na	na	28.2993	4669.16	2378.6	613721
YAR015W	ADE1	ADEnine requiring	N-succinyl-5-aminoimidazole-4-carboxamide ribotide synthetase; required for 'de novo' purine nucleotide biosynthesis; red pigment accumulates in mutant cells deprived of adenine; protein abundance increases in response to DNA replication stress	no	na	na	na	90.4632	21.7259	37.9712	356.67
YAR018C	KIN3	protein KINase	Nonessential serine/threonine protein kinase; possible role in DNA damage response; influences tolerance to high levels of ethanol	no	na	-0.1	0.24	41.7404	23.0078	18.3739	339.372
YAR020C	PAU7	seriPAUperin family	Member of the seripauperin multigene family, active during alcoholic fermentation, regulated by anaerobiosis, inhibited by oxygen, repressed by heme	no	na	na	na	13.6474	19.7758	12.2651	186.253
YAR023C	na	na	Putative integral membrane protein, member of DUP240 gene family	no	na	na	na	102.304	26.6608	64.313	284.252
YAR027W	UIP3	Ulp1 Interacting Protein	Putative integral membrane protein of unknown function; interacts with Ulp1p at the nuclear periphery; member of DUP240 gene family	no	na	na	na	70.4819	23.9934	41.287	342.073
YAR028W	na	na	Putative integral membrane protein, member of DUP240 gene family; GFP-fusion protein is induced in response to the DNA-damaging agent MMS	no	na	na	na	62.8733	30.7494	13.5219	261.317
YAR029W	na	na	Member of DUP240 gene family but contains no transmembrane domains; green fluorescent protein (GFP)-fusion protein localizes to the cytoplasm in a punctate pattern	no	na	na	na	55.8738	50.0461	112.291	476.764
YAR030C	na	na	Dubious open reading frame unlikely to encode a protein, based on available experimental and comparative sequence data; partially overlaps the uncharacterized ORF YAR029W and the verified gene PRM9	no	na	na	na	31.777	46.798	30.2204	184.78
YAR031W	PRM9	Pheromone-Regulated Membrane protein	Pheromone-regulated protein; contains 3 predicted transmembrane segments and an FF sequence, a motif involved in COPII binding; member of DUP240 gene family; PRM9 has a paralog, PRM8, that arose from a segmental duplication	no	na	na	na	32.7382	22.7487	34.7634	568.894
YAR035C	na	na	na	no	na	na	na	593.947	874.883	738.708	4153.09
YAR035W	YAT1	na	Outer mitochondrial carnitine acetyltransferase, minor ethanol-inducible enzyme involved in transport of activated acyl groups from the cytoplasm into the mitochondrial matrix; phosphorylated	yes	computational	-0.01	-0.25	141.574	75.6333	2528.59	231824
YAR037W	na	na	na	no	na	na	na	32.3663	97.8392	28.6503	444.5
YAR040C	na	na	na	no	na	na	na	130.731	84.3697	330.761	551.165
YAR042W	SWH1	na	Protein similar to mammalian oxysterol-binding protein; contains ankyrin repeats; localizes to the Golgi and the nucleus-vacuole junction; SWH1 has a paralog, OSH2, that arose from the whole genome duplication	no	na	-0.07	-0.13	23.0362	13.9286	13.1013	149.002
YAR043C	na	na	Deleted ORF, does not encode a protein; included in the original annotation of Chromosome I but later withdrawn	no	na	na	na	149.631	112.031	144.558	439.597
YAR044W	na	na	Merged open reading frame, does not encode a discrete protein; YAR044W was originally annotated as an independent ORF, but as a result of a sequence change, it was merged with an adjacent ORF into a single reading frame, designated YAR042W	no	na	na	na	37.4281	26.3543	10.5837	230.82
YAR047C	na	na	Dubious open reading frame unlikely to encode a protein, based on available experimental and comparative sequence data	no	na	na	na	83033.9	68236	89104.5	1.77904e+06
YAR050W	FLO1	FLOcculation	Lectin-like protein involved in flocculation; cell wall protein that binds mannose chains on the surface of other cells, confers floc-forming ability that is chymotrypsin sensitive and heat resistant; FLO1 has a paralog, FLO5, that arose from a segmental duplication	no	na	na	na	12068.6	10976.4	8183.62	39054.7
YBL001C	ECM15	ExtraCellular Mutant	Non-essential protein of unknown function, likely exists as tetramer, may be regulated by the binding of small-molecule ligands (possibly sulfate ions), may have a role in yeast cell-wall biogenesis	no	na	na	na	37799.6	43514.4	31481.8	182580
YBL002W	HTB2	Histone h Two B	Histone H2B, core histone protein required for chromatin assembly and chromosome function; nearly identical to HTB1; Rad6p-Bre1p-Lge1p mediated ubiquitination regulates transcriptional activation, meiotic DSB formation and H3 methylation	no	na	na	na	33670.3	28818.5	26413	9647.06
YBL003C	HTA2	Histone h Two A	Histone H2A, core histone protein required for chromatin assembly and chromosome function; one of two nearly identical (see also HTA1) subtypes; DNA damage-dependent phosphorylation by Mec1p facilitates DNA repair; acetylated by Nat4p	no	na	na	na	32834.3	28774.6	40372	15505.9
YBL005W	PDR3	Pleiotropic Drug Resistance	Transcriptional activator of the pleiotropic drug resistance network; regulates expression of ATP-binding cassette (ABC) transporters through binding to cis-acting sites known as PDREs (PDR responsive elements); post-translationally up-regulated in cells lacking a functional mitochondrial genome; PDR3 has a paralog, PDR1, that arose from the whole genome duplication; relative distribution to the …	no	na	na	na	74069.7	57061.7	80469	21936.1
YBL006C	LDB7	Low Dye Binding	Component of the RSC chromatin remodeling complex; interacts with Rsc3p, Rsc30p, Npl6p, and Htl1p to form a module important for a broad range of RSC functions	no	na	na	na	19992.7	12697.7	37077.3	29790.9
YBL007C	SLA1	Synthetic Lethal with ABP1	Cytoskeletal protein binding protein required for assembly of the cortical actin cytoskeleton; interacts with proteins regulating actin dynamics and proteins required for endocytosis; found in the nucleus and cell cortex; has 3 SH3 domains	no	na	-0.14	0.75	610.404	142.834	176.477	236.592
YBL008W	HIR1	HIstone Regulation	Subunit of the HIR complex, a nucleosome assembly complex involved in regulation of histone gene transcription; contributes to nucleosome formation, heterochromatic gene silencing, and formation of functional kinetochores	no	na	na	na	42272	42568.2	45190.5	45853.4
YBL009W	ALK2	na	Protein kinase; accumulation and phosphorylation are periodic during the cell cycle; phosphorylated in response to DNA damage; contains characteristic motifs for degradation via the APC pathway; ALK2 has a paralog, ALK1, that arose from the whole genome duplication; similar to mammalian haspins	no	na	na	na	11850.8	22304.4	21742.3	8109.55
YBL010C	na	na	Putative protein of unknown function; green fluorescent protein (GFP)-fusion protein colocalizes with clathrin-coated vesicles	no	na	na	na	14932.4	58524.5	30603.6	6064.02
YBL011W	SCT1	Suppressor of Choline-Transport mutants	Glycerol 3-phosphate/dihydroxyacetone phosphate dual substrate-specific sn-1 acyltransferase of the glycerolipid biosynthesis pathway, prefers 16-carbon fatty acids, similar to Gpt2p, gene is constitutively transcribed	no	na	-0.01	-0.1	108238	73622	121828	6887.32
YBL012C	na	na	Dubious open reading frame unlikely to encode a protein, based on available experimental and comparative sequence data	no	na	na	na	26195.8	28774.4	21569	1850.54
YBL013W	FMT1	Formyl-Methionyl-tRNA Transformylase	Methionyl-tRNA formyltransferase, catalyzes the formylation of initiator Met-tRNA in mitochondria; potential Cdc28p substrate	yes	computational	-0.04	-0.25	17929.2	20108.7	15455	1562.72
YBL015W	ACH1	Acetyl CoA Hydrolase	Protein with CoA transferase activity, particularly for CoASH transfer from succinyl-CoA to acetate; has minor acetyl-CoA-hydrolase activity; phosphorylated; required for acetate utilization and for diploid pseudohyphal growth	yes	high-throughput	-0.04	0.15	35190.7	89795.9	34427.8	2058.61
YBL016W	FUS3	cell FUSion	Mitogen-activated serine/threonine protein kinase involved in mating; phosphoactivated by Ste7p; substrates include Ste12p, Far1p, Bni1p, Sst2p; inhibits invasive growth during mating by phosphorylating Tec1p, promoting its degradation	yes	high-throughput	0.1	-0.84	41094.3	103758	80347.7	24873.3
YBL017C	PEP1	carboxyPEPtidase Y-deficient	Type I transmembrane sorting receptor for multiple vacuolar hydrolases; cycles between the late-Golgi and prevacuolar endosome-like compartments	no	na	na	na	29701.2	24916.2	26187.5	5466.84
YBL018C	POP8	Processing Of Precursor RNAs	Subunit of both RNase MRP and nuclear RNase P; RNase MRP cleaves pre-rRNA, while nuclear RNase P cleaves tRNA precursors to generate mature 5' ends and facilitates turnover of nuclear RNAs; relocalizes to the cytosol in response to hypoxia	no	na	na	na	170.873	107.619	264.65	161.601
YBL019W	APN2	APurinic/apyrimidinic eNdonuclease	Class II abasic (AP) endonuclease involved in repair of DNA damage; homolog of human HAP1 and E. coli exoIII	no	na	na	na	210.934	64.3251	416.989	155.863
YBL021C	HAP3	Heme Activator Protein	Subunit of the heme-activated, glucose-repressed Hap2p/3p/4p/5p CCAAT-binding complex, a transcriptional activator and global regulator of respiratory gene expression; contains sequences contributing to both complex assembly and DNA binding	no	na	na	na	1460.27	83.3472	2365.91	266.315
YBL022C	PIM1	Proteolysis In Mitochondria	ATP-dependent Lon protease, involved in degradation of misfolded proteins in mitochondria; required for biogenesis and maintenance of mitochondria	yes	computational	0	-1.74	19489.3	5075.72	8937.01	930.379
YBL024W	NCL1	NuCLear protein	S-adenosyl-L-methionine-dependent tRNA: m5C-methyltransferase; methylates cytosine to m5C at several positions in tRNAs and intron-containing pre-tRNAs; increases proportion of tRNALeu(CAA) with m5C at wobble position in response to hydrogen peroxide, causing selective translation of mRNA from genes enriched in TTG codon; loss of NCL1 confers hypersensitivity to oxidative stress; similar to Nop2p…	no	na	na	na	30310.9	45920	43093.5	21453.9
YBL025W	RRN10	Regulation of RNA polymerase I	Protein involved in promoting high level transcription of rDNA, subunit of UAF (upstream activation factor) for RNA polymerase I	no	na	na	na	56.5942	19.8614	46.5677	129.322
YBL027W	RPL19B	Ribosomal Protein of the Large subunit	Ribosomal 60S subunit protein L19B; rpl19a and rpl19b single null mutations result in slow growth, while the double null mutation is lethal; homologous to mammalian ribosomal protein L19, no bacterial homolog; RPL19B has a paralog, RPL19A, that arose from the whole genome duplication	no	na	na	na	5846.32	9024.29	23143.7	14482.4
YBL028C	na	na	Protein of unknown function that may interact with ribosomes; green fluorescent protein (GFP)-fusion protein localizes to the nucleolus; predicted to be involved in ribosome biogenesis	no	na	na	na	6990.65	4259.65	6001.89	1383.45
YBL029C	na	na	na	no	na	na	na	21032	23344	27419.4	12323.3
YBL029W	na	na	Non-essential protein of unknown function	no	na	na	na	15931.4	14083.3	26176.1	4519.18
YBL030C	PET9	PETite colonies	Major ADP/ATP carrier of the mitochondrial inner membrane; exchanges cytosolic ADP for mitochondrially synthesized ATP; also imports heme and ATP; phosphorylated; required for viability in many lab strains that carry a sal1 mutation; PET9 has a paralog, AAC3, that arose from the whole genome duplication	yes	computational	na	na	125.542	60.053	152.107	246.287
YBL031W	SHE1	Sensitivity to High Expression	Mitotic spindle protein; interacts with components of the Dam1 (DASH) complex, its effector Sli15p, and microtubule-associated protein Bim1p; also localizes to nuclear microtubules and to the bud neck in a ring-shaped structure; inhibits dynein function	no	na	na	na	292.08	20.9397	537.191	3686.89
YBL032W	HEK2	HEterogeneous nuclear rnp K-like gene	RNA binding protein involved in the asymmetric localization of ASH1 mRNA; represses translation of ASH1 mRNA, an effect reversed by Yck1p-dependent phosphoryation; regulates telomere position effect and length; similarity to hnRNP-K	no	na	na	na	313.947	67.6916	588.068	81.728
YBL033C	RIB1	RIBoflavin biosynthesis	GTP cyclohydrolase II; catalyzes the first step of the riboflavin biosynthesis pathway	no	na	na	na	72.8972	39.3606	48.6057	152.681
YBL034C	STU1	Suppressor of TUb2 mutation	Component of the mitotic spindle that binds to interpolar microtubules via its association with beta-tubulin (Tub2p); required for interpolar microtubules to provide an outward force on the spindle poles	no	na	na	na	46.3254	23.745	32.6499	83.2888
YBL036C	na	na	Putative non-specific single-domain racemase based on structural similarity; binds pyridoxal 5'-phosphate; expression of GFP-fusion protein induced in response to the DNA-damaging agent MMS	no	na	na	na	8955.71	57.9131	18850.3	146.503
YBL037W	APL3	clathrin Adaptor Protein complex Large chain	Alpha-adaptin, large subunit of the clathrin associated protein complex (AP-2); involved in vesicle mediated transport	no	na	na	na	25255.1	26492.1	48474.1	7333.47
YBL038W	MRPL16	Mitochondrial Ribosomal Protein, Large subunit	Mitochondrial ribosomal protein of the large subunit	yes	computational	na	na	142.385	75.255	87.3523	122.752
YBL039C	URA7	URAcil requiring	Major CTP synthase isozyme (see also URA8); catalyzes the ATP-dependent transfer of the amide nitrogen from glutamine to UTP, forming CTP, the final step in de novo biosynthesis of pyrimidines; involved in phospholipid biosynthesis; capable of forming cytoplasmic filaments termed cytoophidium, especially during conditions of glucose depletion; URA7 has a paralog, URA8, that arose from the whole g…	no	na	-0.13	0.91	6255.45	5889.72	9292.01	3069.33
YBL039W	na	na	na	no	na	na	na	58290	47901.1	69993.2	23592.2
YBL042C	FUI1	5-FlUorourIdine resistance	High affinity uridine permease, localizes to the plasma membrane; also mediates low but significant transport of the cytotoxic nucleoside analog 5-fluorouridine; not involved in uracil transport; relative distribution to the vacuole increases upon DNA replication stress	no	na	na	na	1767.9	3016.98	1359.19	665.272
YBL043W	ECM13	ExtraCellular Mutant	Non-essential protein of unknown function; induced by treatment with 8-methoxypsoralen and UVA irradiation; ECM13 has a paralog, YJR115W, that arose from the whole genome duplication	no	na	na	na	268.455	226.632	816.601	23823.9
YBL044W	na	na	Putative protein of unknown function; YBL044W is not an essential protein	no	na	na	na	37446.3	20903.9	30576.3	7679.43
YBL045C	COR1	CORe protein of QH2 cytochrome c reductase	Core subunit of the ubiquinol-cytochrome c reductase complex (bc1 complex), which is a component of the mitochondrial inner membrane electron transport chain	yes	computational	na	na	12258.7	187.119	3424.89	570.359
YBL046W	PSY4	Platinum SensitivitY	Regulatory subunit of protein phosphatase PP4; presence of Psy4p in the PP4 complex (along with catalytic subunit Pph3p and Psy2p) is required for dephosphorylation of the histone variant H2AX, but not for dephosphorylation of Rad53p, during recovery from the DNA damage checkpoint; localization is cell-cycle dependent and regulated by Cdc28p phosphorylation; required for cisplatin resistance; hom…	no	na	na	na	166.645	109.249	211.488	626.129
YBL047C	EDE1	EH Domains and Endocytosis	Endocytic protein; involved in a network of interactions with other endocytic proteins, binds membranes in a ubiquitin-dependent manner, may also bind ubiquitinated membrane-associated proteins; interacts with Cmk2 and functions upstream of CMK2 in regulating non-apoptotic cell death	no	na	0.05	0.25	33474.8	13099.9	13408.4	102.803
YBL048W	RRT1	Regulator of rDNA Transcription	Identified in a screen for mutants with increased levels of rDNA transcription; dubious open reading frame unlikely to encode a protein, based on experimental and comparative sequence data	no	na	na	na	14090.8	18071.5	17480	5578.09
YBL049W	MOH1	na	Protein of unknown function, has homology to kinase Snf7p; not required for growth on nonfermentable carbon sources; essential for survival in stationary phase	no	na	na	na	33364.3	26898.3	32511.3	5483.14
YBL051C	PIN4	Psi+ INducibility	Protein involved in G2/M phase progression and response to DNA damage, interacts with Rad53p; contains an RNA recognition motif, a nuclear localization signal, and several SQ/TQ cluster domains; hyperphosphorylated in response to DNA damage	no	na	0.1	0.91	27.9559	200.833	4237.94	28478.7
YBL052C	SAS3	Something About Silencing	Histone acetyltransferase catalytic subunit of NuA3 complex that acetylates histone H3, involved in transcriptional silencing; homolog of the mammalian MOZ proto-oncogene; mutant has aneuploidy tolerance; sas3gcn5 double mutation is lethal	no	na	na	na	25.8289	18.3717	25.4935	144.846
YBL053W	na	na	Dubious open reading frame unlikely to encode a protein, based on available experimental and comparative sequence data	no	na	na	na	40.6991	10.487	571.625	316.469
YBL054W	TOD6	Twin Of Dot6p	PAC motif binding protein involved in rRNA and ribosome biogenesis; subunit of the RPD3L histone deacetylase complex; Myb-like HTH transcription factor; hypophosphorylated by rapamycin treatment in a Sch9p-dependent manner; TOD6 has a paralog, DOT6, that arose from the whole genome duplication	no	na	na	na	1055.32	2366.75	1028.87	51923.6
YBL055C	na	na	3'-->5' exonuclease and endonuclease with a possible role in apoptosis; has similarity to mammalian and C. elegans apoptotic nucleases	no	na	na	na	91714.2	98197.1	124682	197550
YBL056W	PTC3	Phosphatase Two C	Type 2C protein phosphatase (PP2C); dephosphorylates Hog1p (see also Ptc2p) to limit maximal kinase activity induced by osmotic stress; dephosphorylates T169 phosphorylated Cdc28p (see also Ptc2p); role in DNA damage checkpoint inactivation; PTC3 has a paralog, PTC2, that arose from the whole genome duplication	no	na	na	na	52888.5	64275	50104.1	132728
YBL057C	PTH2	Peptidyl-Trna Hydrolase	One of two (see also PTH1) mitochondrially-localized peptidyl-tRNA hydrolases; negatively regulates the ubiquitin-proteasome pathway via interactions with ubiquitin-like ubiquitin-associated proteins; dispensable for cell growth	yes	high-throughput	-0.01	0.41	3629.34	21.2247	3248.58	163.483
YBL058W	SHP1	Suppressor of High-copy PP1	UBX (ubiquitin regulatory X) domain-containing protein that regulates Glc7p phosphatase activity and interacts with Cdc48p; interacts with ubiquitylated proteins in vivo and is required for degradation of a ubiquitylated model substrate	no	na	-0.06	0.47	86.0325	33.2714	44.0005	155.559
YBL059W	na	na	Putative protein of unknown function; the authentic, non-tagged protein is detected in highly purified mitochondria in high-throughput studies; YBL059W has a paralog, YER093C-A, that arose from the whole genome duplication	yes	high-throughput	-0.03	1	40759.4	30630.2	38596.4	130619
YBL060W	YEL1	Yeast EFA6-Like	Guanine nucleotide exchange factor specific for Arf3p; localized to the bud neck and tip; required for localization of Arf3p to the bud neck and tip	no	na	na	na	15220.8	40391.5	23255.1	6728.84
YBL061C	SKT5	na	Activator of Chs3p (chitin synthase III) during vegetative growth; recruits Chs3p to the bud neck via interaction with Bni4p; SKT5 has a paralog, SHC1, that arose from the whole genome duplication	no	na	na	na	32422.3	39818.4	43966.9	117636
YBL062W	na	na	Dubious open reading frame unlikely to encode a protein, based on available experimental and comparative sequence data	no	na	na	na	20485.9	349.592	25042.6	1868.21
YBL063W	KIP1	KInesin related Protein	Kinesin-related motor protein required for mitotic spindle assembly, chromosome segregation, and 2 micron plasmid partitioning; functionally redundant with Cin8p for chromosomal but not plasmid functions	no	na	0.05	-1.38	50724.8	58025.8	60624.2	24176.2
YBL064C	PRX1	PeroxiRedoXin	Mitochondrial peroxiredoxin with thioredoxin peroxidase activity; has a role in reduction of hydroperoxides; reactivation requires Trr2p and glutathione; induced during respiratory growth and oxidative stress; phosphorylated; protein abundance increases in response to DNA replication stress	yes	computational	-0.17	-0.91	55060.8	74211	59519.3	9110.92
YBL065W	na	na	Dubious open reading frame unlikely to encode a protein, based on available experimental and comparative sequence data; partially overlaps verified ORF SEF1/YBL066C; YBL065W is a non-essential gene	no	na	na	na	933.962	1402.44	1503.28	13909
YBL066C	SEF1	Suppressor of Essential Function	Putative transcription factor, has homolog in Kluyveromyces lactis	no	na	na	na	67656.1	61829.8	75192.9	8271.07
YBL067C	UBP13	UBiquitin-specific Protease	Putative ubiquitin-specific protease that cleaves Ub-protein fusions; UBP13 has a paralog, UBP9, that arose from the whole genome duplication	no	na	na	na	43989.7	122472	74509	20271.8
YBL068W	PRS4	PhosphoRibosylpyrophosphate Synthetase	5-phospho-ribosyl-1(alpha)-pyrophosphate synthetase, synthesizes PRPP, which is required for nucleotide, histidine, and tryptophan biosynthesis; one of five related enzymes, which are active as heteromultimeric complexes; PRS4 has a paralog, PRS2, that arose from the whole genome duplication	no	na	na	na	65607.9	45569.2	68853.8	86531.1
YBL069W	AST1	ATPase STabilizing	Lipid raft associated protein; interacts with the plasma membrane ATPase Pma1p and has a role in its targeting to the plasma membrane by influencing its incorporation into lipid rafts; sometimes classified in the medium-chain dehydrogenase/reductases (MDRs) superfamily; AST1 has a paralog, AST2, that arose from the whole genome duplication	no	na	na	na	29584.8	48924.7	35629.6	4739.6
YBL070C	na	na	Dubious open reading frame unlikely to encode a protein, based on available experimental and comparative sequence data	no	na	na	na	35061	54159.3	43007.3	3940.09
YBL071C	na	na	Dubious open reading frame, predicted protein contains a peroxisomal targeting signal	no	na	na	na	46318.8	49008.3	60184.1	20789.7
YBL071W	na	na	na	no	na	na	na	2797.88	5386.18	4180.02	217.595
YBL072C	RPS8A	Ribosomal Protein of the Small subunit	Protein component of the small (40S) ribosomal subunit; homologous to mammalian ribosomal protein S8, no bacterial homolog; RPS8A has a paralog, RPS8B, that arose from the whole genome duplication	no	na	-0.02	-0.78	23934.7	15176	14975	797.356
YBL075C	SSA3	Stress-Seventy subfamily A	ATPase involved in protein folding and the response to stress; plays a role in SRP-dependent cotranslational protein-membrane targeting and translocation; member of the heat shock protein 70 (HSP70) family; localized to the cytoplasm; SSA3 has a paralog, SSA4, that arose from the whole genome duplication	no	na	na	na	14039.1	18007.6	14308	27236.1
YBL077W	na	na	Dubious open reading frame unlikely to encode a protein, based on available experimental and comparative sequence data; partially overlaps the verified gene ILS1/YBL076C	no	na	na	na	142.024	75.3608	183.707	431.735
YBL078C	ATG8	AuTophaGy related	Component of autophagosomes and Cvt vesicles; unique ubiquitin-like protein whose &#65532;conjugation target is the lipid phosphatidylethanolamine (PE); Atg8p-PE is anchored to membranes, is involved in phagophore expansion, and may mediate membrane fusion during autophagosome formation; deconjugation of Atg8p-PE is required for efficient autophagosome biogenesis	no	na	0.01	-0.24	41230.9	44238	43897.7	16373.8
YBL079W	NUP170	NUclear Pore	Subunit of the inner ring of the nuclear pore complex (NPC); contributes to NPC assembly and nucleocytoplasmic transport; both Nup170p and NUP157p are similar to human Nup155p; NUP170 has a paralog, NUP157, that arose from the whole genome duplication	no	na	na	na	3410.72	2825.57	4168.36	2669.69
YBL080C	PET112	PETite colonies	Subunit of the trimeric GatFAB AmidoTransferase(AdT) complex; involved in the formation of Q-tRNAQ; mutation is functionally complemented by the bacterial GatB ortholog	yes	computational	na	na	8502.41	243.386	8211.67	330.165
YBL081W	na	na	Non-essential protein of unknown function; null mutation results in a decrease in plasma membrane electron transport	no	na	na	na	559.675	586.84	726.034	247.044
YBL082C	ALG3	Asparagine Linked Glycosylation	Dolichol-P-Man dependent alpha(1-3) mannosyltransferase, involved in the synthesis of dolichol-linked oligosaccharide donor for N-linked glycosylation of proteins	no	na	-0.04	0.96	2959.56	130.202	218.059	343.883
YBL083C	na	na	Dubious open reading frame unlikely to encode a protein, based on available experimental and comparative sequence data; overlaps verified ORF ALG3	no	na	na	na	47997.4	94483.7	44173.4	374681
YBL084C	CDC27	Cell Division Cycle	Subunit of the Anaphase-Promoting Complex/Cyclosome (APC/C), which is a ubiquitin-protein ligase required for degradation of anaphase inhibitors, including mitotic cyclins, during the metaphase/anaphase transition	no	na	na	na	6.63633	33.9345	21.601	104.672
YBL085W	BOI1	Bem1 (One) Interacting protein	Protein implicated in polar growth; functionally redundant with Boi2p; interacts with bud-emergence protein Bem1p; contains an SH3 (src homology 3) domain and a PH (pleckstrin homology) domain; relocalizes from bud neck to cytoplasm upon DNA replication stress; BOI1 has a paralog, BOI2, that arose from the whole genome duplication	no	na	na	na	49950.6	47618.6	55580.4	10511.3
YBL086C	na	na	Protein of unknown function; green fluorescent protein (GFP)-fusion protein localizes to the cell periphery	no	na	na	na	32698.8	44774.8	40216.4	87177.4
YBL087C	RPL23A	Ribosomal Protein of the Large subunit	Ribosomal 60S subunit protein L23A; homologous to mammalian ribosomal protein L23 and bacterial L14; RPL23A has a paralog, RPL23B, that arose from the whole genome duplication	no	na	na	na	424.402	310.462	1674.06	236.294
YBL088C	TEL1	TELomere maintenance	Protein kinase primarily involved in telomere length regulation; contributes to cell cycle checkpoint control in response to DNA damage; functionally redundant with Mec1p; regulates P-body formation induced by replication stress; homolog of human ataxia-telangiectasia mutated (ATM) gene, the gene responsible for ataxia telangiectasia (AT) (OMIM 607585)	yes	high-throughput	-0.04	0.13	45132.3	59885.7	58848.2	10684.9
YBL089W	AVT5	Amino acid Vacuolar Transport	Putative transporter; member of a family of seven S. cerevisiae genes (AVT1-7) related to vesicular GABA-glycine transporters; AVT5 has a paralog, AVT6, that arose from the whole genome duplication	no	na	na	na	31590.8	70702.6	68434.2	151766
YBL090W	MRP21	Mitochondrial Ribosomal Protein	Mitochondrial ribosomal protein of the small subunit; MRP21 exhibits genetic interactions with mutations in the COX2 and COX3 mRNA 5'-untranslated leader sequences	yes	computational	na	na	4357.87	26.6503	7309.29	241.391
YBL091C	MAP2	Methionine AminoPeptidase	Methionine aminopeptidase, catalyzes the cotranslational removal of N-terminal methionine from nascent polypeptides; function is partially redundant with that of Map1p	no	na	na	na	40456.3	78845.4	41300.2	20222.7
YBL093C	ROX3	Repressor Of hypoXic genes	Subunit of the RNA polymerase II mediator complex; associates with core polymerase subunits to form the RNA polymerase II holoenzyme	no	na	na	na	257.128	105.299	210.952	127.932
YBL094C	na	na	Dubious open reading frame unlikely to encode a protein, based on available experimental and comparative sequence data; partially overlaps uncharacterized ORF YBL095W	no	na	na	na	28847.8	27443.1	35892.2	3598.57
YBL095W	na	na	Putative protein of unknown function; the authentic, non-tagged protein is detected in highly purified mitochondria in high-throughput studies	yes	computational	-0.1	1.03	17958.3	13060.6	13402.4	4367.31
YBL096C	na	na	Non-essential protein of unknown function	no	na	na	na	30520.7	34438.8	33718	88935
YBL097W	BRN1	homolog of BaRreN	Subunit of the condensin complex; required for chromosome condensation and for clustering of tRNA genes at the nucleolus; may influence multiple aspects of chromosome transmission	no	na	-0.09	0.06	98.5589	39.2995	104.427	99.4941
YBL098W	BNA4	Biosynthesis of Nicotinic Acid	Kynurenine 3-mono oxygenase, required for the de novo biosynthesis of NAD from tryptophan via kynurenine; expression regulated by Hst1p; putative therapeutic target for Huntington disease	yes	computational	-0.02	-0.15	34120.7	96857	47345.4	11119.5
YBL099W	ATP1	ATP synthase	Alpha subunit of the F1 sector of mitochondrial F1F0 ATP synthase; which is a large, evolutionarily conserved enzyme complex required for ATP synthesis; F1 translationally regulates ATP6 and ATP8 expression to achieve a balanced output of ATP synthase genes encoded in nucleus and mitochondria; phosphorylated	yes	computational	-0.11	-9.04	1194.87	87.5562	125.982	401.691
YBL100C	na	na	Dubious open reading frame unlikely to encode a protein, based on available experimental and comparative sequence data; almost completely overlaps the 5' end of ATP1	no	na	na	na	60.3682	19.7572	33.2862	264.052
YBL101C	ECM21	ExtraCellular Mutant	Protein involved in regulating endocytosis of plasma membrane proteins; identified as a substrate for ubiquitination by Rsp5p and deubiquitination by Ubp2p; promoter contains several Gcn4p binding elements; ECM21 has a paralog, CSR2, that arose from the whole genome duplication	no	na	na	na	3010.23	3228.75	1339.57	367.348
YBL101W	na	na	na	no	na	na	na	85116.8	53402.3	69507.9	104369
YBL102W	SFT2	Suppressor of sedFive Ts	Non-essential tetra-spanning membrane protein found mostly in the late Golgi, can suppress some sed5 alleles; may be part of the transport machinery, but precise function is unknown; similar to mammalian syntaxin 5	no	na	-0.08	0	20073.2	13067.5	18938.8	2921.18
YBL103C	RTG3	ReTroGrade regulation	Basic helix-loop-helix-leucine zipper (bHLH/Zip) transcription factor that forms a complex with another bHLH/Zip protein, Rtg1p, to activate the retrograde (RTG) and TOR pathways	no	na	-0.03	-0.27	85.4919	4625.39	161.088	164.803
YBL104C	SEA4	SEh1-Associated	Subunit of the SEA (Seh1-associated) complex, a coatomer-related complex that associates dynamically with the vacuole; has an N-terminal beta-propeller fold and a C-terminal RING motif; promoter contains multiple GCN4 binding sites	no	na	na	na	26043.9	17229.1	35777.5	96701
YBL106C	SRO77	Suppressor of rho3	Protein with roles in exocytosis and cation homeostasis; functions in docking and fusion of post-Golgi vesicles with plasma membrane; homolog of Drosophila lethal giant larvae tumor suppressor; interacts with SNARE protein Sec9p; SRO77 has a paralog, SRO7, that arose from the whole genome duplication	no	na	na	na	52.1411	27.6693	75.7016	184.561
YBL107C	MIC23	Mitochondrial Intermembrane space Cysteine motif protein	Mitochondrial intermembrane space protein of unknown function; imported via the MIA import machinery; contains an unusual twin cysteine motif (CX13C CX14C)	no	na	na	na	76084.9	75705.7	87233.8	14007.5
YBR001C	NTH2	Neutral TreHalase	Putative neutral trehalase, required for thermotolerance; may mediate resistance to other cellular stresses; NTH2 has a paralog, NTH1, that arose from the whole genome duplication	yes	high-throughput	-0.17	-0.01	62483.4	72507.9	50863	6096.48
YBR003W	COQ1	COenzyme Q	Hexaprenyl pyrophosphate synthetase, catalyzes the first step in ubiquinone (coenzyme Q) biosynthesis	yes	computational	-0.04	0.46	7262.72	302.403	5120.79	343.143
YBR005W	RCR1	Resistance to Congo Red	Protein of the ER membrane involved in cell wall chitin deposition; may function in the endosomal-vacuolar trafficking pathway, helping determine whether plasma membrane proteins are degraded or routed to the plasma membrane; RCR1 has a paralog, RCR2, that arose from the whole genome duplication	no	na	na	na	47671.2	40011.9	50825.3	25087
YBR006W	UGA2	Utilization of GAba	Succinate semialdehyde dehydrogenase involved in the utilization of gamma-aminobutyrate (GABA) as a nitrogen source; part of the 4-aminobutyrate and glutamate degradation pathways; localized to the cytoplasm	no	na	na	na	109948	131220	54327.4	2891.76
YBR007C	DSF2	Deletion Suppressor of mptFive/pufFive mutation	Deletion suppressor of mpt5 mutation; relocalizes from bud neck to cytoplasm upon DNA replication stress	no	na	na	na	97821.8	81157.6	88407	27353.9
YBR008C	FLR1	FLuconazole Resistance	Plasma membrane transporter of the major facilitator superfamily; member of the 12-spanner drug:H(+) antiporter DHA1 family; involved in efflux of fluconazole, diazaborine, benomyl, methotrexate, and other drugs; expression induced in cells treated with the mycotoxin patulin; relocalizes from nucleus to plasma membrane upon DNA replication stress	no	na	na	na	27355.8	22232.7	30626.8	30837.5
YBR009C	HHF1	Histone H Four	Histone H4, core histone protein required for chromatin assembly and chromosome function; one of two identical histone proteins (see also HHF2); contributes to telomeric silencing; N-terminal domain involved in maintaining genomic integrity	no	na	0	-0.66	14006.4	10242.8	12934.7	4743.38
YBR010W	HHT1	Histone H Three	Histone H3, core histone protein required for chromatin assembly, part of heterochromatin-mediated telomeric and HM silencing; one of two identical histone H3 proteins (see HHT2); regulated by acetylation, methylation, and phosphorylation	no	na	0.06	-0.12	52767.5	30182	36911.6	8639.4
YBR011C	IPP1	Inorganic PyroPhosphatase	Cytoplasmic inorganic pyrophosphatase (PPase), homodimer that catalyzes the rapid exchange of oxygens from Pi with water, highly expressed and essential for viability, active-site residues show identity to those from E. coli PPase	no	na	na	na	21.4297	0	41.707	0
YBR012C	na	na	Dubious open reading frame, unlikely to encode a functional protein; expression induced by iron-regulated transcriptional activator Aft2p	no	na	na	na	28925.8	20724.3	32326.2	10854.2
YBR013C	na	na	Putative protein of unknown function, haploid deletion mutant exhibits synthetic phenotype with alpha-synuclein	no	na	na	na	87283.2	78688.4	100237	28545.8
YBR014C	GRX7	GlutaRedoXin	Cis-golgi localized monothiol glutaredoxin; more similar in activity to dithiol than other monothiol glutaredoxins; involved in the oxidative stress response; does not bind metal ions; GRX7 has a paralog, GRX6, that arose from the whole genome duplication	no	na	na	na	5923.22	4080.85	5445.29	837.345
YBR015C	MNN2	MaNNosyltransferase	Alpha-1,2-mannosyltransferase, responsible for addition of the first alpha-1,2-linked mannose to form the branches on the mannan backbone of oligosaccharides, localizes to an early Golgi compartment	no	na	na	na	12624.2	15580.8	5055.5	744.119
YBR016W	na	na	Tail-anchored plasma membrane protein with a conserved CYSTM module; predicted to be palmitoylated; has similarity to hydrophilins, which are involved in the adaptive response to hyperosmotic conditions; YBR016W has a paralog, YDL012C, that arose from the whole genome duplication	no	na	na	na	52487.8	104461	65170.3	221976
YBR017C	KAP104	KAryoPherin	Transportin or cytosolic karyopherin beta 2; functions in the rg-nuclear localization signal-mediated nuclear import/reimport of mRNA-binding proteins Nab2p and Hrp1p; regulates asymmetric protein synthesis in daughter cells during mitosis	no	na	na	na	101.263	94.9022	121.395	217.451
YBR018C	GAL7	GALactose metabolism	Galactose-1-phosphate uridyl transferase, synthesizes glucose-1-phosphate and UDP-galactose from UDP-D-glucose and alpha-D-galactose-1-phosphate in the second step of galactose catabolism	no	na	0.02	-0.07	11851.9	2707.31	21551.4	2682.34
YBR019C	GAL10	GALactose metabolism	UDP-glucose-4-epimerase, catalyzes the interconversion of UDP-galactose and UDP-D-glucose in galactose metabolism; also catalyzes the conversion of alpha-D-glucose or alpha-D-galactose to their beta-anomers	no	na	-0.05	-0.31	712.601	96.8957	899.616	2547.78
YBR020W	GAL1	GALactose metabolism	Galactokinase; phosphorylates alpha-D-galactose to alpha-D-galactose-1-phosphate in the first step of galactose catabolism; expression regulated by Gal4p; GAL1 has a paralog, GAL3, that arose from the whole genome duplication	no	na	-0.02	-0.07	26493.8	842.309	17164.2	426.646
YBR021W	FUR4	5-FlUoRouridine sensitivity	Plasma membrane localized uracil permease; expression is tightly regulated by uracil levels and environmental cues; conformational alterations induced by unfolding or substrate binding result in Rsp5p-mediated ubiquitination and degradation	no	na	na	na	59.8918	33.6519	119.054	103.639
YBR022W	POA1	Phosphatase Of ADP-ribose 1"-phosphate	Phosphatase that is highly specific for ADP-ribose 1''-phosphate, a tRNA splicing metabolite; may have a role in regulation of tRNA splicing	no	na	na	na	53012.7	26093.4	56711.1	15581.5
YBR023C	CHS3	CHitin Synthase-related	Chitin synthase III, catalyzes the transfer of N-acetylglucosamine (GlcNAc) to chitin; required for synthesis of the majority of cell wall chitin, the chitin ring during bud emergence, and spore wall chitosan	no	na	-0.21	-0.53	19083.9	11779.5	6108.53	5767.01
YBR024W	SCO2	Suppressor of Cytochrome Oxidase deficiency	Protein anchored to mitochondrial inner membrane; may have a redundant function with Sco1p in delivery of copper to cytochrome c oxidase; interacts with Cox2p; SCO2 has a paralog, SCO1, that arose from the whole genome duplication	yes	computational	0.02	0.13	240.802	63.1535	41.4593	157.958
YBR025C	OLA1	Obg-Like ATPase	P-loop ATPase with similarity to human OLA1 and bacterial YchF; identified as specifically interacting with the proteasome; protein abundance increases in response to hydrogen peroxide and to DNA replication stress	no	na	na	na	335.743	740.865	362.635	176.059
YBR026C	ETR1	2-Enoyl Thioester Reductase	2-enoyl thioester reductase, member of the medium chain dehydrogenase/reductase family; localized to in mitochondria, where it has a probable role in fatty acid synthesis	yes	computational	0.16	0.43	26.275	15.9052	17.4416	83.2413
YBR027C	na	na	Dubious open reading frame unlikely to encode a protein, based on available experimental and comparative sequence data	no	na	na	na	36067.4	37090.4	41110.7	21387.9
YBR028C	YPK3	na	An AGC kinase phosphorylated by cAMP-dependent protein kinase (PKA) in a TORC1-dependent manner	no	na	na	na	12308	8054.71	9544.3	795.703
YBR029C	CDS1	CDP-Diacylglycerol Synthase	Phosphatidate cytidylyltransferase (CDP-diglyceride synthetase); an enzyme that catalyzes that conversion of CTP + phosphate into diphosphate + CDP-diaclglyerol, a critical step in the synthesis of all major yeast phospholipids	yes	computational	-0.16	-0.38	23.1839	19.1946	15.6266	76.7698
YBR030W	RKM3	Ribosomal lysine (K) Methyltransferase	Ribosomal lysine methyltransferase; specific for monomethylation of Rpl42ap and Rpl42bp (lysine 40); nuclear SET domain containing protein; relocalizes to the cytosol in response to hypoxia	no	na	-0.02	0.16	38266.1	66866.6	42078.6	3585.35
YBR031W	RPL4A	Ribosomal Protein of the Large subunit	Ribosomal 60S subunit protein L4A; N-terminally acetylated; homologous to mammalian ribosomal protein L4 and bacterial L4; RPL4A has a paralog, RPL4B, that arose from the whole genome duplication	no	na	na	na	6592.77	14065.4	9433.66	120.985
YBR032W	na	na	Dubious open reading frame unlikely to encode a protein, based on experimental and comparative sequence data	no	na	na	na	59949.5	35511.7	39330.2	5517.58
YBR033W	EDS1	Expression Dependent on Slt2	Putative zinc cluster protein, predicted to be a transcription factor; not an essential gene; EDS1 has a paralog, RGT1, that arose from the whole genome duplication	no	na	na	na	41782.3	47693.2	46908.1	29826.5
YBR034C	HMT1	HnRNP MethylTransferase	Nuclear SAM-dependent mono- and asymmetric methyltransferase; modifies hnRNPs, including Npl3p and Hrp1p, affecting their activity and nuclear export; methylates U1 snRNP protein Snp1p and ribosomal protein Rps2p; interacts genetically with genes encoding components of Rpd3(L) and this interaction is important for Rpd3 recruitment to the subtelomeric region.	no	na	na	na	22583.7	28903	31680.7	94280.6
YBR035C	PDX3	PyriDoXine auxotrophy	Pyridoxine (pyridoxamine) phosphate oxidase, has homologs in E. coli and Myxococcus xanthus; transcription is under the general control of nitrogen metabolism	no	na	na	na	326.233	48.3014	254.504	160.998
YBR036C	CSG2	Calcium Sensitive Growth	Endoplasmic reticulum membrane protein; required for mannosylation of inositolphosphorylceramide and for growth at high calcium concentrations; protein abundance increases in response to DNA replication stress	no	na	-0.09	-1.47	227.984	689.331	257.356	51.5341
YBR037C	SCO1	Suppressor of Cytochrome Oxidase deficiency	Copper-binding protein of mitochondrial inner membrane; required for cytochrome c oxidase activity and respiration; may function to deliver copper to cytochrome c oxidase; similar to thioredoxins; SCO1 has a paralog, SCO2, that arose from the whole genome duplication	yes	computational	na	na	163.767	57.7667	107.547	157.576
YBR038W	CHS2	CHitin Synthase	Chitin synthase II; catalyzes transfer of N-acetylglucosamine (GlcNAc) to chitin upon activation of zymogenic form; required for chitin synthesis in the primary septum during cytokinesis; localization regulated by Cdk1p during mitosis; phosphorylation by Dbf2p kinase regulates its dynamics and chitin synthesis during cytokinesis	no	na	na	na	119.737	95.2017	156.754	133.446
YBR039W	ATP3	ATP synthase	Gamma subunit of the F1 sector of mitochondrial F1F0 ATP synthase, which is a large, evolutionarily conserved enzyme complex required for ATP synthesis	yes	computational	na	na	34.3617	24.8457	14.4102	133.416
YBR040W	FIG1	Factor-Induced Gene	Integral membrane protein required for efficient mating; may participate in or regulate the low affinity Ca2+ influx system, which affects intracellular signaling and cell-cell fusion during mating	no	na	na	na	13180.8	20904.7	8878.86	1697.83
YBR041W	FAT1	FATty acid transporter	Very long chain fatty acyl-CoA synthetase and long chain fatty acid transporter; activates imported fatty acids with a preference for very long lengths (C20-C26); has a separate function in the transport of long chain fatty acids	no	na	-0.14	-1.24	7726.72	10582.4	1682.62	87.0322
YBR042C	CST26	Chromosome STability	Putative transferase involved in phospholipid biosynthesis; required for incorporation of stearic acid into phosphatidylinositol; affects chromosome stability when overexpressed; CST26 has a paralog, YDR018C, that arose from the whole genome duplication	no	na	0.05	0.61	18748.5	21581.8	20045	5517.47
YBR043C	QDR3	QuiniDine Resistance	Multidrug transporter of the major facilitator superfamily; member of the 12-spanner drug:H(+) antiporter DHA1 family; has a role in polyamine homeostasis; expression is upregulated under polyamine stress; required for resistance to quinidine, barban, cisplatin, and bleomycin	no	na	na	na	44516.2	19111	45917.9	16623
YBR044C	TCM62	TriCarboxylic acid cycle Mutant	Protein involved in the assembly of the mitochondrial succinate dehydrogenase complex; putative chaperone	yes	computational	0.04	-0.47	43493.3	43911	42021.8	29889.9
YBR045C	GIP1	Glc7-Interacting Protein	Meiosis-specific regulatory subunit of the Glc7p protein phosphatase, regulates spore wall formation and septin organization, required for expression of some late meiotic genes and for normal localization of Glc7p	no	na	na	na	39854.5	17797.6	20625.1	2370.74
YBR046C	ZTA1	ZeTA-crystallin	NADPH-dependent quinone reductase, GFP-tagged protein localizes to the cytoplasm and nucleus; has similarity to E. coli quinone oxidoreductase and to human zeta-crystallin	no	na	na	na	15539.2	15553.8	16027.3	4553
YBR047W	FMP23	Found in Mitochondrial Proteome	Putative protein of unknown function; proposed to be involved in iron or copper homeostasis; the authentic, non-tagged protein is detected in highly purified mitochondria in high-throughput studies	yes	computational	-0.08	-0.2	37214.4	32639.4	21271	98826.2
YBR048W	RPS11B	Ribosomal Protein of the Small subunit	Protein component of the small (40S) ribosomal subunit; homologous to mammalian ribosomal protein S11 and bacterial S17; RPS11B has a paralog, RPS11A, that arose from the whole genome duplication	no	na	na	na	18189.5	16891	23456.6	1589.4
YBR049C	REB1	RNA polymerase I Enhancer Binding protein	RNA polymerase I enhancer binding protein; DNA binding protein that binds to genes transcribed by both RNA polymerase I and RNA polymerase II; required for termination of RNA polymerase I transcription; REB1 has a paralog, NSI1, that arose from the whole genome duplication	no	na	na	na	1320.97	1308.04	1363.13	137.72
YBR050C	REG2	REsistance to Glucose repression	Regulatory subunit of the Glc7p type-1 protein phosphatase; involved with Reg1p, Glc7p, and Snf1p in regulation of glucose-repressible genes, also involved in glucose-induced proteolysis of maltose permease; REG2 has a paralog, REG1, that arose from the whole genome duplication	no	na	na	na	18666.3	45897.5	27080.6	2072.69
YBR051W	na	na	Dubious open reading frame unlikely to encode a protein, based on available experimental and comparative sequence data; partiallly overlaps the REG2/YBR050C regulatory subunit of the Glc7p type-1 protein phosphatase	no	na	na	na	76210.3	38889.3	30495.4	1722.55
YBR052C	RFS1	Rad55 (Fifty-five) Suppressor	Protein of unknown function; member of a flavodoxin-like fold protein family that includes Pst2p and Ycp4p; green fluorescent protein (GFP)-fusion protein localizes to the cytoplasm in a punctate pattern; RFS1 has a paralog, PST2, that arose from the whole genome duplication	no	na	na	na	152.124	96.6123	146.611	456.86
YBR053C	na	na	Putative protein of unknown function; induced by cell wall perturbation	no	na	na	na	16569.5	15200.2	26086.7	4518.92
YBR054W	YRO2	na	Protein of unknown function with similarity to archaeal rhodopsins; the authentic, non-tagged protein is detected in a phosphorylated state in highly purified mitochondria in high-throughput studies; transcriptionally regulated by Haa1p; YRO2 has a paralog, MRH1, that arose from the whole genome duplication	yes	high-throughput	-0.08	-0.26	16145	33807.7	26205.1	7135.56
YBR055C	PRP6	Pre-mRNA Processing	Splicing factor, component of the U4/U6-U5 snRNP complex	no	na	na	na	84.0894	107.502	239.388	565.033
YBR056W	na	na	Putative glycoside hydrolase of the mitochondrial intermembrane space	no	na	na	na	30889.6	20705.3	24813	2292.87
YBR057C	MUM2	MUddled Meiosis	Cytoplasmic protein essential for meiotic DNA replication and sporulation; subunit of the MIS complex which controls mRNA methylation during during the induction of sporulation; also interacts with Orc2p, which is a component of the origin recognition complex	no	na	na	na	1931.19	2244.74	725.328	448.214
YBR058C	UBP14	UBiquitin-specific Protease	Ubiquitin-specific protease that specifically disassembles unanchored ubiquitin chains; involved in fructose-1,6-bisphosphatase (Fbp1p) degradation; similar to human isopeptidase T	no	na	na	na	3770.94	2551.37	3142	82.7032
YBR059C	AKL1	Ark family Kinase-Like protein	Ser-Thr protein kinase, member (with Ark1p and Prk1p) of the Ark kinase family; involved in endocytosis and actin cytoskeleton organization	no	na	na	na	31893.1	73720.8	43311.8	6212.06
YBR060C	ORC2	Origin Recognition Complex	Subunit of the origin recognition complex, which directs DNA replication by binding to replication origins and is also involved in transcriptional silencing; interacts with Spp1p and with trimethylated histone H3; phosphorylated by Cdc28p	no	na	na	na	70.6923	13.8569	28.8903	209.371
YBR061C	TRM7	Transfer RNA Methyltransferase	2'-O-ribose methyltransferase; methylates the 2'-O-ribose of tRNA-Phe, tRNA-Trp, and tRNA-Leu at positions C32 and N34 of the tRNA anticodon loop; crucial biological role likely modification of tRNA-Phe; interacts with Trm732p and Rtt10p in 2'-O-methylation of C32 and N34 substrate tRNAs, respectively	no	na	0.02	-1.11	38.4083	30.0071	152.648	176.391
YBR062C	na	na	Protein of unknown function that interacts with Msb2p; may play a role in activation of the filamentous growth pathway	no	na	na	na	30901.2	43806.4	24442.2	3868.81
YBR063C	na	na	Putative protein of unknown function; YBR063C is not an essential gene	no	na	na	na	17863.2	11372.8	4265.52	65.2453
YBR064W	na	na	Dubious open reading frame unlikely to encode a protein; partially overlaps the uncharacterized ORF YBR063C	no	na	na	na	16231.2	24880.7	18784.8	3402.84
YBR065C	ECM2	ExtraCellular Mutant	Pre-mRNA splicing factor, facilitates the cooperative formation of U2/U6 helix II in association with stem II in the spliceosome, function may be regulated by Slu7p	no	na	na	na	68007.2	65805.5	74523.8	12485.5
YBR066C	NRG2	Negative Regulator of Glucose-controlled genes	Transcriptional repressor; mediates glucose repression and negatively regulates filamentous growth; NRG2 has a paralog, NRG1, that arose from the whole genome duplication	no	na	na	na	49046.8	57906.5	57262.7	27193.6
YBR067C	TIP1	Temperature shock-Inducible Protein	Major cell wall mannoprotein with possible lipase activity; transcription is induced by heat- and cold-shock; member of the Srp1p/Tip1p family of serine-alanine-rich proteins	no	na	0.04	0.23	38962.2	29090.5	42493	5457.03
YBR068C	BAP2	Branched-chain Amino acid Permease	High-affinity leucine permease; functions as a branched-chain amino acid permease involved in uptake of leucine, isoleucine and valine; contains 12 predicted transmembrane domains; BAP2 has a paralog, BAP3, that arose from the whole genome duplication	no	na	na	na	13808.2	13411.6	14140.6	5742.01
YBR069C	TAT1	Tyrosine and tryptophan Amino acid Transporter	Amino acid transporter for valine, leucine, isoleucine, and tyrosine; low-affinity tryptophan and histidine transporter; overexpression confers FK506 and FTY720 resistance; protein abundance increases in response to DNA replication stress	no	na	na	na	26732.3	10776.9	14844.3	448.069
YBR070C	ALG14	Asparagine Linked Glycosylation	Component of UDP-GlcNAc transferase required for the second step of dolichyl-linked oligosaccharide synthesis; anchors the catalytic subunit Alg13p to the ER membrane; similar to bacterial and human glycosyltransferases	no	na	na	na	11.1237	0	27.4002	0
YBR071W	na	na	Protein of unknown function found in the cytoplasm and bud neck; mRNA expression may be regulated by the cell cycle and/or cell wall stress; overexpression of YBR071W affects endocytic protein trafficking	no	na	na	na	18277.3	10863.9	13759	2023.7
YBR072C	na	na	na	no	na	na	na	45722.8	47300.9	43199.3	76295
YBR072W	HSP26	Heat Shock Protein	Small heat shock protein (sHSP) with chaperone activity; forms hollow, sphere-shaped oligomers that suppress unfolded proteins aggregation; oligomer activation requires heat-induced conformational change; also has mRNA binding activity	no	na	na	na	29526.3	59356.6	23043.3	2675.99
YBR073W	RDH54	RaD54 Homolog	DNA-dependent ATPase; DNA recombination/repair factor, supercoils DNA and promotes DNA strand opening; stimulates strand exchange by modifying the topology of double-stranded DNA; involved in recombinational repair of DNA double-strand breaks during mitosis and meiosis; proposed to be involved in crossover interference; interacts with Dmc1p; stimulates Dmc1p and Rad51p	no	na	na	na	54.7022	71.1452	166.042	305.073
YBR074W	PFF1	Protease in FXNA-related Family	Multi-spanning vacuolar membrane protease; glycosylated transmembrane protein bearing homology to the M28 family of metalloproteases; has a lumenal-facing protease domain; proposed role in vacuole physiology	no	na	na	na	55768.3	28491.7	46516.9	163972
YBR075W	na	na	Merged open reading frame, does not encode a discrete protein; YBR075W was originally annotated as an independent ORF, but as a result of a sequence change, it was merged with an adjacent ORF into a single reading frame, designated YBR074W	no	na	na	na	5696.93	6214.95	2934.15	3327.79
YBR076W	ECM8	ExtraCellular Mutant	Non-essential protein of unknown function	no	na	na	na	6925.68	7760.59	6734.4	28617.8
YBR077C	SLM4	Synthetic Lethal with Mss4	Component of the EGO complex, which is involved in the regulation of microautophagy, and of the GSE complex, which is required for proper sorting of amino acid permease Gap1p; gene exhibits synthetic genetic interaction with MSS4	no	na	na	na	6999.34	3041.38	11924	4408.88
YBR078W	ECM33	ExtraCellular Mutant	GPI-anchored protein of unknown function; possible role in apical bud growth; GPI-anchoring on the plasma membrane crucial to function; phosphorylated in mitochondria; similar to Sps2p; ECM33 has a paralog, PST1, that arose from the whole genome duplication	yes	high-throughput	-0.11	0.09	134.969	1802.74	4233.16	466.542
YBR080C	SEC18	SECretory	AAA ATPase and SNARE disassembly chaperone; required for vesicular transport between ER and Golgi, the 'priming' step in homotypic vacuole fusion, autophagy, and protein secretion; releases Sec17p from SNAP complexes; has similarity to mammalian N-ethylmaleimide-sensitive factor (NSF)	no	na	0.03	-0.19	50.6476	39.4285	175.102	268.713
YBR081C	SPT7	SuPpressor of Ty's	Subunit of the SAGA transcriptional regulatory complex, involved in proper assembly of the complex; also present as a C-terminally truncated form in the SLIK/SALSA transcriptional regulatory complex	yes	high-throughput	na	na	55.499	33.9852	26.2643	338.598
YBR082C	UBC4	UBiquitin-Conjugating	Ubiquitin-conjugating enzyme (E2); mediates degradation of abnormal or excess proteins, including calmodulin and histone H3; interacts with many SCF ubiquitin protein ligases; component of the cellular stress response; UBC4 has a paralog, UBC5, that arose from the whole genome duplication	no	na	0.07	1.48	39.4135	44.9228	82.3972	199.673
YBR083W	TEC1	Transposon Enhancement Control	Transcription factor targeting filamentation genes and Ty1 expression; Ste12p activation of most filamentation gene promoters depends on Tec1p and Tec1p transcriptional activity is dependent on its association with Ste12p; binds to TCS elements upstream of filamentation genes, which are regulated by Tec1p/Ste12p/Dig1p complex; competes with Dig2p for binding to Ste12p/Dig1p; positive regulator of…	no	na	na	na	20801.5	16903.3	22375.2	2833.33
YBR084C	na	na	na	no	na	na	na	569.168	413.643	358.567	7726.98
YBR084W	MIS1	MItochondrial C1-tetrahydrofolate Synthase	Mitochondrial C1-tetrahydrofolate synthase, involved in interconversion between different oxidation states of tetrahydrofolate (THF); provides activities of formyl-THF synthetase, methenyl-THF cyclohydrolase, and methylene-THF dehydrogenase	yes	computational	-0.06	-1.58	33024.9	14085	38736.1	4684.28
YBR085C	na	na	na	no	na	na	na	17203.6	25487.9	25371.5	46214
YBR085W	AAC3	ADP/ATP Carrier	Mitochondrial inner membrane ADP/ATP translocator; exchanges cytosolic ADP for mitochondrially synthesized ATP; expressed under anaerobic conditions; similar to Aac1p; has roles in maintenance of viability and in respiration; AAC3 has a paralog, PET9, that arose from the whole genome duplication	yes	computational	-0.19	-0.14	3725.69	268.199	238.903	804.216
YBR086C	IST2	Increased Sodium Tolerance	Cortical ER protein involved in ER-plasma membrane tethering; one of 6 proteins (Ist2p, Scs2p, Scs22p, Tcb1p, Tcb2p, Tcb3p) that connect ER to the plasma membrane (PM) and regulate PM phosphatidylinositol-4-phosphate (PI4P) levels by controlling access of Sac1p phosphatase to its substrate PI4P in the PM; localizes to the mother cell in small-budded cells and to the bud in medium- and large-budde…	no	na	na	na	54.3533	33.8511	43.3857	185.848
YBR087W	RFC5	Replication Factor C	Subunit of heteropentameric Replication factor C (RF-C), which is a DNA binding protein and ATPase that acts as a clamp loader of the proliferating cell nuclear antigen (PCNA) processivity factor for DNA polymerases delta and epsilon	no	na	na	na	27.8032	24.8099	1119.3	249.458
YBR088C	POL30	POLymerase	Proliferating cell nuclear antigen (PCNA), functions as the sliding clamp for DNA polymerase delta; may function as a docking site for other proteins required for mitotic and meiotic chromosomal DNA replication and for DNA repair	no	na	na	na	40.1392	18.1464	37.5218	196.711
YBR089W	na	na	Dubious open reading frame unlikely to encode a protein, based on available experimental and comparative sequence data; almost completely overlaps the verified gene POL30	no	na	na	na	32.9797	15.9074	7.15859	121.444
YBR090C	na	na	Putative protein of unknown function; green fluorescent protein (GFP)-fusion protein localizes to the cytoplasm and nucleus	no	na	na	na	53608.2	51851.9	70814.5	7658.59
YBR091C	TIM12	Translocase of the Inner Membrane	Essential protein of the inner mitochondrial membrane, peripherally localized; component of the TIM22 complex, which is a twin-pore translocase that mediates insertion of numerous multispanning inner membrane proteins	yes	computational	na	na	72.3882	40.4127	120.649	180.284
YBR092C	PHO3	PHOsphate metabolism	Constitutively expressed acid phosphatase similar to Pho5p; brought to the cell surface by transport vesicles; hydrolyzes thiamin phosphates in the periplasmic space, increasing cellular thiamin uptake; expression is repressed by thiamin	no	na	na	na	57708.2	76675.8	86638.5	20440.2
YBR093C	PHO5	PHOsphate metabolism	Repressible acid phosphatase (1 of 3) that also mediates extracellular nucleotide-derived phosphate hydrolysis; secretory pathway derived cell surface glycoprotein; induced by phosphate starvation and coordinately regulated by PHO4 and PHO2	no	na	na	na	90619.8	58401.3	73139.6	38151.4
YBR094W	PBY1	P-BodY associated protein	Putative tubulin tyrosine ligase associated with P-bodies; forms cytoplasmic foci upon DNA replication stress	no	na	na	na	17611.9	9951.04	9295.23	2515.61
YBR095C	RXT2	na	Subunit of the histone deacetylase Rpd3L complex; possibly involved in cell fusion and invasive growth; relocalizes to the cytosol in response to hypoxia	no	na	na	na	83.9871	1087.88	2083.2	178.318
YBR096W	na	na	Putative protein of unknown function; green fluorescent protein (GFP)-fusion protein localizes to the ER	no	na	0.01	0.41	27.2858	2.31609	32.3226	105.487
YBR097W	VPS15	Vacuolar Protein Sorting	Serine/threonine protein kinase involved in vacuolar protein sorting; functions as a membrane-associated complex with Vps34p; active form recruits Vps34p to the Golgi membrane; interacts with the GDP-bound form of Gpa1p; myristoylated; a fraction is localized, with Vps34p, to nuclear pores at nucleus-vacuole junctions and may facilitate transcription elongation for genes positioned at the nuclear…	yes	high-throughput	na	na	79.6234	43.6359	75.4165	110.172
YBR098W	MMS4	Methyl MethaneSulfonate sensitivity	Subunit of structure-specific Mms4p-Mus81p endonuclease; cleaves branched DNA; involved in recombination, DNA repair, and joint molecule formation/resolution during meiotic recombination; phosphorylation of the non-catalytic subunit Mms4p by Cdc28p and Cdcp during mitotic cell cycle activates the function of Mms4p-Mus81p	no	na	na	na	22194.7	61325.2	35041.1	21537.9
YBR099C	na	na	Dubious open reading frame unlikely to encode a protein, based on available experimental and comparative sequence data; completely overlaps the verified gene MMS4	no	na	na	na	16420.1	34012.4	18638.5	303.96
YBR100W	na	na	Merged open reading frame, does not encode a discrete protein; YBR100W was originally annotated as an independent ORF, but as a result of a sequence change, it was merged with an adjacent ORF into a single reading frame, designated YBR098W	no	na	na	na	16492.1	24801.8	35975.9	6199.85
YBR101C	FES1	Factor Exchange for Ssa1p	Hsp70 (Ssa1p) nucleotide exchange factor; required for the release of misfolded proteins from the Hsp70 system to the Ub-proteasome machinery for destruction; cytosolic homolog of Sil1p, which is the nucleotide exchange factor for BiP (Kar2p) in the endoplasmic reticulum; protein abundance increases in response to DNA replication stress	no	na	na	na	14783.5	7927.05	16689.1	7565.87
YBR103W	SIF2	Sir4p-Interacting Factor	WD40 repeat-containing subunit of the Set3C histone deacetylase complex, which represses early/middle sporulation genes; antagonizes telomeric silencing; binds specifically to the Sir4p N-terminus	no	na	na	na	15350.2	14263.9	3642.71	190.4
YBR104W	YMC2	Yeast Mitochondrial Carrier	Putative mitochondrial inner membrane transporter; proposed role in oleate metabolism and glutamate biosynthesis; member of the mitochondrial carrier (MCF) family; YMC2 has a paralog, YMC1, that arose from the whole genome duplication	yes	computational	-0.03	0.01	20347.9	20177.2	8930.44	760.126
YBR105C	VID24	Vacuolar Import and Degradation	GID Complex regulatory subunit; binds GID Complex in response to glucose through interactions with complex member Vid28p; regulates fructose-1,6-bisphosphatase (FBPase) targeting to the vacuole; promotes proteasome-dependent catabolite degradation of FBPase; peripheral membrane protein located at Vid (vacuole import and degradation) vesicles	no	na	na	na	47406.4	32276.7	37174.9	2241.55
YBR106W	PHO88	PHOsphate metabolism	Probable membrane protein, involved in phosphate transport; pho88 pho86 double null mutant exhibits enhanced synthesis of repressible acid phosphatase at high inorganic phosphate concentrations	yes	computational	na	na	3292.94	18845.1	13228.2	83387.6
YBR107C	IML3	Increased Minichromosome Loss	Outer kinetochore protein and component of the Ctf19 complex; involved in the establishment of pericentromeric cohesion during mitosis; prevents non-disjunction of sister chromatids during meiosis II; required for localization of Sgo1p to pericentric sites during meiosis I; orthologous to human centromere constitutive-associated network (CCAN) subunit CENP-L and fission yeast fta1	no	na	na	na	959.017	682.705	619.814	294.511
YBR108W	AIM3	Altered Inheritance rate of Mitochondria	Protein interacting with Rvs167p; null mutant is viable and displays elevated frequency of mitochondrial genome loss	no	na	na	na	36001.2	23410.1	41427.8	59180
YBR109C	CMD1	CalMoDulin	Calmodulin; Ca++ binding protein that regulates Ca++ independent processes (mitosis, bud growth, actin organization, endocytosis, etc.) and Ca++ dependent processes (stress-activated pathways), targets include Nuf1p, Myo2p and calcineurin	no	na	na	na	37.2529	47.7628	29.6839	76.3442
YBR111C	YSA1	na	Nudix hydrolase family member with ADP-ribose pyrophosphatase activity; shown to metabolize O-acetyl-ADP-ribose to AMP and acetylated ribose 5'-phosphate	yes	high-throughput	-0.15	-0.23	25282.6	93241.7	37872.3	93393.8
YBR111W	na	na	na	no	na	na	na	1938.24	4701.95	5420.17	2049.06
YBR112C	CYC8	CYtochrome C	General transcriptional co-repressor, acts together with Tup1p; also acts as part of a transcriptional co-activator complex that recruits the SWI/SNF and SAGA complexes to promoters; can form the prion [OCT+]	no	na	na	na	51.0187	97.1232	79.1392	430.485
YBR113W	na	na	Dubious open reading frame unlikely to encode a protein, based on available experimental and comparative sequence data; partially overlaps the verified gene CYC8	no	na	na	na	14748.9	18981.5	24765.4	5370.92
YBR114W	RAD16	RADiation sensitive	Protein that recognizes and binds damaged DNA in an ATP-dependent manner (with Rad7p) during nucleotide excision repair; subunit of Nucleotide Excision Repair Factor 4 (NEF4) and the Elongin-Cullin-Socs (ECS) ligase complex	no	na	-0.13	-0.5	54292.5	66436.4	45461.8	170419
YBR115C	LYS2	LYSine requiring	Alpha aminoadipate reductase, catalyzes the reduction of alpha-aminoadipate to alpha-aminoadipate 6-semialdehyde, which is the fifth step in biosynthesis of lysine; activation requires posttranslational phosphopantetheinylation by Lys5p	no	na	na	na	1274.58	453.922	564.786	108.296
YBR116C	na	na	Dubious open reading frame unlikely to encode a protein, based on available experimental and comparative sequence data; partially overlaps the verified gene TKL2	no	na	na	na	42491.4	62424.8	41662.4	108014
YBR117C	TKL2	TransKetoLase	Transketolase; catalyzes conversion of xylulose-5-phosphate and ribose-5-phosphate to sedoheptulose-7-phosphate and glyceraldehyde-3-phosphate in the pentose phosphate pathway; needed for synthesis of aromatic amino acids; TKL2 has a paralog, TKL1, that arose from the whole genome duplication	no	na	na	na	103.567	89.3464	143.111	177.812
YBR118W	TEF2	Translation Elongation Factor	Translational elongation factor EF-1 alpha; also encoded by TEF1; functions in the binding reaction of aminoacyl-tRNA (AA-tRNA) to ribosomes; may also have a role in tRNA re-export from the nucleus; TEF2 has a paralog, TEF1, that arose from the whole genome duplication	no	na	na	na	33.4765	7.33468	20.003	316.131
YBR119W	MUD1	Mutant U1 Die	U1 snRNP A protein, homolog of human U1-A; involved in nuclear mRNA splicing	no	na	na	na	3596.57	1243.04	2230.62	267.956
YBR120C	CBP6	Cytochrome B Protein synthesis	Mitochondrial protein required for translation of the COB mRNA; forms a complex with Cbp3p that binds to mt ribosomes near the polypeptide tunnel exit and promotes efficient translation of the COB mRNA; Cbp3p-Cbp6p complex also interacts with newly synthesized cytochrome b (Cobp) and Cbp4p to promote assembly of Cobp into the cytochrome bc1 complex; Cbp3p-Cbp6p complex is sequestered if assembly …	yes	computational	na	na	34466	41569.7	39421.3	7841.68
YBR121C	GRS1	Glycyl-tRNA Synthase	Cytoplasmic and mitochondrial glycyl-tRNA synthase; ligates glycine to the cognate anticodon-bearing tRNA; transcription termination factor that may interact with the 3'-end of pre-mRNA to promote 3'-end formation; GRS1 has a paralog, GRS2, that arose from the whole genome duplication	yes	computational	na	na	226.279	160.351	308.745	420.347
YBR122C	MRPL36	Mitochondrial Ribosomal Protein, Large subunit	Mitochondrial ribosomal protein of the large subunit; overproduction suppresses mutations in the COX2 leader peptide-encoding region	yes	computational	na	na	11.7796	20.2206	30.5389	184.957
YBR123C	TFC1	Transcription Factor class C	One of six subunits of the RNA polymerase III transcription initiation factor complex (TFIIIC); part of the TauA globular domain of TFIIIC that binds DNA at the BoxA promoter sites of tRNA and similar genes; human homolog is TFIIIC-63	no	na	na	na	653.766	131.405	780.202	426.439
YBR125C	PTC4	Phosphatase Two C	Cytoplasmic type 2C protein phosphatase (PP2C); identified as a high-copy number suppressor of cnb1 mpk1 synthetic lethality; overexpression decreases high-osmolarity induced Hog1p phosphorylation and kinase activity	no	na	na	na	36000.6	70757.1	37231.1	23745.8
YBR126C	TPS1	Trehalose-6-Phosphate Synthase	Synthase subunit of trehalose-6-P synthase/phosphatase complex; synthesizes the storage carbohydrate trehalose; also found in a monomeric form; expression is induced by the stress response and repressed by the Ras-cAMP pathway; protein abundance increases in response to DNA replication stress and in response to prolonged exposure to boric acid	no	na	na	na	1406.96	8843.38	3493.84	221.358
YBR127C	VMA2	Vacuolar Membrane Atpase	Subunit B of V1 peripheral membrane domain of vacuolar H+-ATPase; an electrogenic proton pump found throughout the endomembrane system; contains nucleotide binding sites; also detected in the cytoplasm; protein abundance increases in response to DNA replication stress	no	na	-0.13	0.86	101.836	53.9442	48.4872	143.077
YBR128C	ATG14	AuTophaGy related	Autophagy-specific subunit of phosphatidylinositol 3-kinase complex I (with Vps34/15/30p); Atg14p targets complex I to the phagophore assembly site (PAS); required for localizing additional ATG proteins to the PAS; required for overflow degradation of misfolded proteins when ERAD is saturated; homolog of human Barkor	no	na	0.02	0.08	81.6215	38.6839	84.2994	118.427
YBR129C	OPY1	Overproduction-induced Pheromone-resistant Yeast	Protein of unknown function, overproduction blocks cell cycle arrest in the presence of mating pheromone; the authentic, non-tagged protein is detected in highly purified mitochondria in high-throughput studies	yes	high-throughput	-0.14	-1	9865.88	14547.3	5739.96	296.326
YBR130C	SHE3	Swi5p-dependent HO Expression	Protein that acts as an adaptor between Myo4p and the She2p-mRNA complex; part of the mRNA localization machinery that restricts accumulation of certain proteins to the bud; also required for cortical ER inheritance	no	na	0.06	-0.39	37325.5	23814.4	26217.5	130782
YBR131W	CCZ1	Calcium Caffeine Zinc sensitivity	Protein involved in vacuolar assembly, essential for autophagy and the cytoplasm-to-vacuole pathway	no	na	0	0.7	22200.4	17537.5	17044.5	732.713
YBR132C	AGP2	high-Affinity Glutamine Permease	Plasma membrane regulator of polyamine and carnitine transport; has similarity to transporters but lacks transport activity; may act as a sensor that transduces environmental signals; has a positive or negative regulatory effect on transcription of many transporter genes	no	na	na	na	11681.5	2807.84	2121.77	186.061
YBR133C	HSL7	Histone Synthetic Lethal	Protein arginine N-methyltransferase; exhibits septin and Hsl1p-dependent bud neck localization and periodic Hsl1p-dependent phosphorylation; required along with Hsl1p for bud neck recruitment, phosphorylation, and degradation of Swe1p; relocalizes away from bud neck upon DNA replication stress	no	na	na	na	83461.3	54615.6	101641	82196.3
YBR134W	na	na	Dubious open reading frame unlikely to encode a functional protein, based on available experimental and comparative sequence data	no	na	na	na	17966.8	38805.1	41404.4	36675.2
YBR135W	CKS1	Cdc28 Kinase Subunit	Cyclin-dependent protein kinase regulatory subunit and adaptor; interacts with Cdc28p(Cdk1p); required for G1/S and G2/M phase transitions and budding; mediates the phosphorylation and degradation of Sic1p; modulates proteolysis of M-phase targets through interactions with the proteasome; role in transcriptional regulation, recruiting proteasomal subunits to target gene promoters	no	na	na	na	205.774	188.697	229.021	1127.85
YBR137W	na	na	Protein of unknown function; localized to the cytoplasm; binds to Replication Protein A (RPA); also interacts with Sgt2p; YBR137W is not an essential gene	no	na	0.09	-0.2	40857.9	22072.8	32890.9	2740.97
YBR138C	na	na	Cytoplasmic protein of unknown function, potentially phosphorylated by Cdc28p; YBR138C is not an essential gene	no	na	na	na	63955.2	73317.4	48713.6	4608.52
YBR139W	na	na	Putative serine type carboxypeptidase with a role in phytochelatin synthesis; green fluorescent protein (GFP)-fusion protein localizes to the vacuole; expression induced by nitrogen limitation in a GLN3, GAT1-independent manner	no	na	na	na	12653.8	18791.5	16644.9	5831.63
YBR140C	IRA1	Inhibitory Regulator of the RAS-cAMP pathway	GTPase-activating protein; negatively regulates RAS by converting it from the GTP- to the GDP-bound inactive form, required for reducing cAMP levels under nutrient limiting conditions, mediates membrane association of adenylate cyclase; IRA1 has a paralog, IRA2, that arose from the whole genome duplication	yes	high-throughput	na	na	81.8163	45.3404	68.91	664.177
YBR141C	BMT2	Base MethylTransferase of 25S RNA	Nucleolar S-adenosylmethionine-dependent rRNA methyltransferase; methylates adenine (m1A) of the large subunit (LSU) rRNA at position 2142; belongs to Rossmann fold superfamily; green fluorescent protein (GFP)-fusion protein localizes to the nucleolus; YBR141C is not an essential gene	no	na	na	na	78.3261	22.2963	73.6839	117.972
YBR142W	MAK5	MAintenance of Killer	Essential nucleolar protein, putative DEAD-box RNA helicase required for maintenance of M1 dsRNA virus; involved in biogenesis of large (60S) ribosomal subunits	no	na	na	na	6.8639	5.31639	5.45781	27.3556
YBR143C	SUP45	SUPpressor	Polypeptide release factor (eRF1) in translation termination; mutant form acts as a recessive omnipotent suppressor; methylated by Mtq2p-Trm112p in ternary complex eRF1-eRF3-GTP; mutation of methylation site confers resistance to zymocin; has a role in cytokinesis through interaction with Mlc1p	no	na	na	na	39.9661	90.5181	54.0148	18.7506
YBR144C	na	na	Dubious open reading frame unlikely to encode a protein, based on available experimental and comparative sequence data; YBR144C is not an essential gene	no	na	na	na	30624.9	17264.4	23554.2	2190.11
YBR145W	ADH5	Alcohol DeHydrogenase	Alcohol dehydrogenase isoenzyme V; involved in ethanol production; ADH5 has a paralog, ADH1, that arose from the whole genome duplication	no	na	0.03	-0.06	44794	50933.3	55922.3	4559.46
YBR146W	MRPS9	Mitochondrial Ribosomal Protein, Small subunit	Mitochondrial ribosomal protein of the small subunit	yes	computational	na	na	20.3542	13.673	23.1716	134.984
YBR147W	RTC2	Restriction of Telomere Capping	Putative vacuolar membrane transporter for cationic amino acids; likely contributes to amino acid homeostasis by exporting cationic amino acids from the vacuole; positive regulation by Lys14p suggests that lysine may be the primary substrate; member of the PQ-loop family, with seven transmembrane domains; similar to mammalian PQLC2 vacuolar transporter; RTC2 has a paralog, YPQ1, that arose from t…	yes	computational	0.03	0.58	45426.2	27310.9	27041.6	4144.7
YBR148W	YSW1	na	Protein required for normal prospore membrane formation; interacts with Gip1p, which is the meiosis-specific regulatory subunit of the Glc7p protein phosphatase; expressed specifically in spores and localizes to the prospore membrane; YSW1 has a paralog, SPO21, that arose from the whole genome duplication	no	na	na	na	60031	61102.6	65436.5	12419.1
YBR149W	ARA1	D-ARAbinose dehydrogenase	NADP+ dependent arabinose dehydrogenase, involved in carbohydrate metabolism; purified as homodimer; naturally occurs with a N-terminus degradation product	no	na	na	na	917.491	846.113	264.958	9274.79
YBR150C	TBS1	ThiaBendazole Sensitive	Putative protein of unknown function; the authentic, non-tagged protein is detected in highly purified mitochondria in high-throughput studies; TBS1 has a paralog, HAL9, that arose from the whole genome duplication	yes	computational	-0.03	0.54	40225.2	65108.3	48342	61149.3
YBR151W	APD1	Actin Patches Distal	Protein of unknown function, required for normal localization of actin patches and for normal tolerance of sodium ions and hydrogen peroxide; localizes to both cytoplasm and nucleus	no	na	na	na	12961.2	10551.9	15710.5	4625.82
YBR152W	SPP381	Suppressor of PrP38-1	mRNA splicing factor, component of U4/U6.U5 tri-snRNP; interacts genetically and physically with Prp38p; relocalizes to the cytosol in response to hypoxia	no	na	na	na	202.418	149.186	240.282	155.029
YBR154C	RPB5	RNA Polymerase B	RNA polymerase subunit ABC27, common to RNA polymerases I, II, and III; contacts DNA and affects transactivation	no	na	na	na	61.9185	21.016	18.785	338.782
YBR156C	SLI15	Synthetically Lethal with Ipl1	Subunit of the conserved chromosomal passenger complex (CPC; Ipl1p-Sli15p-Bir1p-Nbl1p), which regulates kinetochore-microtubule attachments, activation of the spindle tension checkpoint, and mitotic spindle disassembly	no	na	na	na	1696.51	1929.59	984.282	136.304
YBR157C	ICS2	Increased Copper Sensitivity	Protein of unknown function; null mutation does not confer any obvious defects in growth, spore germination, viability, or carbohydrate utilization	no	na	na	na	3163.93	1354.47	1252.51	1534.77
YBR158W	AMN1	Antagonist of Mitotic exit Network	Protein required for daughter cell separation, multiple mitotic checkpoints, and chromosome stability; contains 12 degenerate leucine-rich repeat motifs; expression is induced by the Mitotic Exit Network (MEN)	no	na	na	na	798.41	520.292	798.013	170.876
YBR159W	IFA38	na	Microsomal beta-keto-reductase; contains oleate response element (ORE) sequence in the promoter region; mutants exhibit reduced VLCFA synthesis, accumulate high levels of dihydrosphingosine, phytosphingosine and medium-chain ceramides	no	na	-0.06	1.88	1742.45	1007.88	3630.33	316.975
YBR160W	CDC28	Cell Division Cycle	Cyclin-dependent kinase (CDK) catalytic subunit; master regulator of mitotic and meiotic cell cycles; alternately associates with G1 (CLNs), S and G2/M (CLBs) phase cyclins, which provide substrate specificity; regulates cell cycle transcriptional programs, basal transcription, chromosome duplication and segregation, spindle dynamics, lipid biosynthesis, membrane trafficking, polarized cell growt…	no	na	na	na	62.2409	82.1456	16.8764	137.371
YBR161W	CSH1	CSG1/SUR1 Homolog	Mannosylinositol phosphorylceramide (MIPC) synthase catalytic subunit; forms a complex with regulatory subunit Csg2p; function in sphingolipid biosynthesis is overlapping with that of Sur1p; CSH1 has a paralog, SUR1, that arose from the whole genome duplication	no	na	0.02	0.18	16317.6	21496.5	11935.3	1411.8
YBR162C	TOS1	Target Of Sbf	Covalently-bound cell wall protein of unknown function; identified as a cell cycle regulated SBF target gene; deletion mutants are highly resistant to treatment with beta-1,3-glucanase; has sequence similarity to YJL171C	no	na	na	na	15562.5	54633.6	22945.9	3994.08
YBR162W	na	na	na	no	na	na	na	79046.8	50445	59092.8	6343.23
YBR163W	EXO5	EXOnuclease V	Mitochondrial 5'-3' exonuclease and sliding exonuclease, required for mitochondrial genome maintenance; distantly related to the RecB nuclease domain of bacterial RecBCD recombinases; may be regulated by the transcription factor Ace2	yes	computational	na	na	967.602	607.991	1322.86	360.42
YBR164C	ARL1	ADP-Ribosylation factor-Like	Soluble GTPase with a role in regulation of membrane traffic; regulates potassium influx; G protein of the Ras superfamily, similar to ADP-ribosylation factor	no	na	-0.11	0.7	7441.6	1649.88	766.837	42.1261
YBR165W	UBS1	UBiquitin-conjugating enzyme Suppressor	Ubiquitin-conjugating enzyme suppressor that functions as a general positive regulator of Cdc34p activity; nuclear protein that may represent a link between nucleocytoplasmic transport and ubiquitin ligase activity	no	na	0.02	0.54	57238.3	16897.9	11279.7	3357.82
YBR166C	TYR1	TYRosine requiring	Prephenate dehydrogenase involved in tyrosine biosynthesis, expression is dependent on phenylalanine levels	no	na	na	na	24.3916	70.0301	64.051	97.9219
YBR168W	PEX32	PEroXisome related	Peroxisomal integral membrane protein, involved in negative regulation of peroxisome size; partially functionally redundant with Pex31p; genetic interactions suggest action at a step downstream of steps mediated by Pex28p and Pex29p	no	na	na	na	22220.2	12018.5	19351.9	1990.33
YBR169C	SSE2	na	Member of the heat shock protein 70 (HSP70) family; may be involved in protein folding; localized to the cytoplasm; SSE2 has a paralog, SSE1, that arose from the whole genome duplication	no	na	na	na	94118.4	73240.8	73029.3	30576.2
YBR170C	NPL4	Nuclear Protein Localization	Substrate-recruiting cofactor of the Cdc48p-Npl4p-Ufd1p segregase; assists Cdc48p in the dislocation of misfolded, polyubiquitinated ERAD substrates that are subsequently delivered to the proteasome for degradation; also involved in the regulated destruction of resident ER membrane proteins, such as HMG-CoA reductase (Hmg1/2p) and cytoplasmic proteins (Fbp1p); role in mobilizing membrane bound tr…	no	na	na	na	15768.5	5225.64	5848.81	299.203
YBR171W	SEC66	SECretory	Non-essential subunit of Sec63 complex (Sec63p, Sec62p, Sec66p and Sec72p); with Sec61 complex, Kar2p/BiP and Lhs1p forms a channel competent for SRP-dependent and post-translational SRP-independent protein targeting and import into the ER	no	na	-0.16	3.16	23904.3	25943.6	8446.2	1880.57
YBR172C	SMY2	Suppressor of MYo2-66	Protein of unknown function involved in COPII vesicle formation; interacts with the Sec23p/Sec24p subcomplex; overexpression suppresses the temperature sensitivity of a myo2 mutant; similar to S. pombe Mpd2; SMY2 has a paralog, SYH1, that arose from the whole genome duplication	no	na	0.23	-0.03	35338	41557.6	33919.9	4955.46
YBR173C	UMP1	Ubiquitin-Mediated Proteolysis	Short-lived chaperone required for correct maturation of the 20S proteasome; may inhibit premature dimerization of proteasome half-mers; degraded by proteasome upon completion of its assembly	no	na	na	na	202.057	129.759	84.7564	185.435
YBR174C	na	na	Dubious open reading frame unlikely to encode a protein, based on available experimental and comparative sequence data; partially overlaps the verified ORF YBR175W; null mutant is viable and sporulation defective	no	na	na	na	6860.63	5170.39	10160.6	4862.25
YBR175W	SWD3	Set1c, WD40 repeat protein	Essential subunit of the COMPASS (Set1C) complex, which methylates histone H3 on lysine 4 and is required in transcriptional silencing near telomeres; WD40 beta propeller superfamily member and ortholog of mammalian WDR5	no	na	na	na	12368	12066.5	7120.9	3792.45
YBR176W	ECM31	ExtraCellular Mutant	Ketopantoate hydroxymethyltransferase, required for pantothenic acid biosynthesis, converts 2-oxoisovalerate into 2-dehydropantoate	yes	high-throughput	0.04	0.02	26368.3	15010.2	11448	2143.41
YBR177C	EHT1	Ethanol Hexanoyl Transferase	Acyl-coenzymeA:ethanol O-acyltransferase; plays a minor role in medium-chain fatty acid ethyl ester biosynthesis; possesses short-chain esterase activity; localizes to lipid particles and the mitochondrial outer membrane; EHT1 has a paralog, EEB1, that arose from the whole genome duplication	yes	high-throughput	0.05	0.04	40661.4	66594.1	51780.2	26869.4
YBR178W	na	na	Dubious open reading frame unlikely to encode a protein, based on available experimental and comparative sequence data; partially overlaps the verified gene YBR177C	no	na	na	na	38286.5	32016.8	33138.5	162573
YBR179C	FZO1	FuZzy Onions homolog	Mitofusin; integral membrane protein involved in mitochondrial outer membrane tethering and fusion; role in mitochondrial genome maintenance; efficient tethering and degradation of Fzo1p requires an intact N-terminal GTPase domain; targeted for destruction by the ubiquitin ligase SCF-Mdm30p and the cytosolic ubiquitin-proteasome system	yes	computational	0.24	1.78	3195.43	33.1699	3124.82	51.7225
YBR180W	DTR1	DiTyRosine	Putative dityrosine transporter of the major facilitator superfamily; member of the 12-spanner drug:H(+) antiporter DHA1 family; required for spore wall synthesis; expressed during sporulation	no	na	na	na	8141.81	8927.91	6056.97	3048.13
YBR181C	RPS6B	Ribosomal Protein of the Small subunit	Protein component of the small (40S) ribosomal subunit; homologous to mammalian ribosomal protein S6, no bacterial homolog; RPS6B has a paralog, RPS6A, that arose from the whole genome duplication	no	na	na	na	294.023	253.626	437.963	115.849
YBR182C	SMP1	Second MEF2-like Protein 1	Putative transcription factor of the MADS-box family; involved in regulating the response to osmotic stress; SMP1 has a paralog, RLM1, that arose from the whole genome duplication	no	na	na	na	9163.93	8787.52	11046.2	988.935
YBR183W	YPC1	Yeast Phyto-Ceramidase	Alkaline ceramidase; also has reverse (CoA-independent) ceramide synthase activity; catalyzes both breakdown and synthesis of phytoceramide; overexpression confers fumonisin B1 resistance; YPC1 has a paralog, YDC1, that arose from the whole genome duplication	no	na	0.11	-0.33	21227.5	22440.4	21149.1	2690.4
YBR184W	na	na	Putative protein of unknown function; YBR184W is not an essential gene	no	na	na	na	5649.24	6809.72	6892.18	1949.21
YBR185C	MBA1	Multi-copy Bypass of AFG3	Membrane-associated mitochondrial ribosome receptor; forms a complex with Mdm38p that may facilitate recruitment of mRNA-specific translational activators to ribosomes; possible role in protein export from the matrix to inner membrane	yes	computational	0.03	-1.54	1798.37	1800	3004.82	1896.11
YBR186W	PCH2	Pachytene CHeckpoint	Nucleolar component of the pachytene checkpoint; which prevents chromosome segregation when recombination and chromosome synapsis are defective; also represses meiotic interhomolog recombination in the rDNA; required for meiotic double-stranded break formation	no	na	na	na	9320.22	12664.6	8473.8	227.471
YBR187W	GDT1	Gcr1 Dependent Translation factor	Protein of unknown function involved in calcium homeostasis; localizes to the cis- and medial-Golgi apparatus; GFP-fusion protein localizes to the vacuole; TMEM165, a human gene which causes Congenital Disorders of Glycosylation is orthologous and functionally complements the null allele; expression pattern and physical interactions suggest a possible role in ribosome biogenesis; expression reduc…	no	na	na	na	26552.6	9825.1	23475.7	50832.3
YBR188C	NTC20	Prp19p (NineTeen)-associated Complex	Member of the NineTeen Complex (NTC) that contains Prp19p and stabilizes U6 snRNA in catalytic forms of the spliceosome containing U2, U5, and U6 snRNAs	no	na	na	na	51.1029	57.5908	78.677	246.787
YBR189W	RPS9B	Ribosomal Protein of the Small subunit	Protein component of the small (40S) ribosomal subunit; homologous to mammalian ribosomal protein S9 and bacterial S4; RPS9B has a paralog, RPS9A, that arose from the whole genome duplication	no	na	na	na	1282.66	79.3707	875.5	133.653
YBR190W	na	na	Dubious open reading frame unlikely to encode a protein, based on experimental and comparative sequence data; partially overlaps the verified ribosomal protein gene RPL21A/YBR191W	no	na	na	na	42.7301	44.6613	38.4843	424.21
YBR191W	RPL21A	Ribosomal Protein of the Large subunit	Ribosomal 60S subunit protein L21A; homologous to mammalian ribosomal protein L21, no bacterial homolog; RPL21A has a paralog, RPL21B, that arose from the whole genome duplication	no	na	na	na	399.102	1020.55	174.506	129.46
YBR193C	MED8	MEDiator complex	Subunit of the RNA polymerase II mediator complex; associates with core polymerase subunits to form the RNA polymerase II holoenzyme; essential for transcriptional regulation	no	na	na	na	47.7812	110.206	71.4017	175.615
YBR194W	AIM4	Altered Inheritance rate of Mitochondria	Protein proposed to be associated with the nuclear pore complex; null mutant is viable, displays elevated frequency of mitochondrial genome loss and is sensitive to freeze-thaw stress	no	na	na	na	10557.6	20742.4	18865.3	1822.35
YBR195C	MSI1	Multicopy Suppressor of IRA1	Subunit of chromatin assembly factor I (CAF-1); chromatin assembly by CAF-1 is important for multiple processes including silencing at telomeres, mating type loci, and rDNA; maintenance of kinetochore structure; deactivation of the DNA damage checkpoint after DNA repair; and chromatin dynamics during transcription; Msi1p localizes to both nucleus and cytoplasm and has an independent role as a neg…	no	na	0.02	1.22	70139.6	63952.4	62916.9	38428.4
YBR196C	PGI1	PhosphoGlucoIsomerase	Glycolytic enzyme phosphoglucose isomerase, catalyzes the interconversion of glucose-6-phosphate and fructose-6-phosphate; required for cell cycle progression and completion of the gluconeogenic events of sporulation	yes	manually curated	na	na	562.473	457.05	443.432	157.208
YBR197C	na	na	Protein of unknown function; green fluorescent protein (GFP)-fusion protein localizes to the cytoplasm and nucleus; YBR197C is not an essential gene; relative distribution to the nucleus increases upon DNA replication stress; YBR197C has a paralog, YPL077C, that arose from the whole genome duplication	no	na	na	na	32594.4	18330.6	23612.4	1928.18
YBR198C	TAF5	TATA binding protein-Associated Factor	Subunit (90 kDa) of TFIID and SAGA complexes, involved in RNA polymerase II transcription initiation and in chromatin modification	no	na	na	na	36.2455	26.6007	69.4392	89.5505
YBR199W	KTR4	Kre Two Related	Putative mannosyltransferase involved in protein glycosylation; member of the KRE2/MNT1 mannosyltransferase family	no	na	na	na	63195.7	65282	52884.9	7895.69
YBR200W	BEM1	Bud EMergence	Protein containing SH3-domains, involved in establishing cell polarity and morphogenesis; functions as a scaffold protein for complexes that include Cdc24p, Ste5p, Ste20p, and Rsr1p	no	na	-0.13	3.08	8505.97	14842.4	15033.8	1859.85
YBR201W	DER1	Degradation in the Endoplasmic Reticulum	Endoplasmic reticulum membrane protein, required for ER-associated protein degradation of misfolded or unassembled proteins; N- and C- termini protrude into the cytoplasm, has similarity to Dfm1p	no	na	0.11	-0.4	7550.01	13995.7	9748.2	643.203
YBR202W	MCM7	MiniChromosome Maintenance	Component of the heterohexameric MCM2-7 complex, which primes origins of DNA replication in G1 and becomes an active ATP-dependent helicase that promotes DNA melting and elongation in S-phase; forms an Mcm4p-6p-7p subcomplex	no	na	na	na	79.9901	76.7541	82.3238	433.111
YBR203W	COS111	Ciclopirox Olamine Sensitive	Protein required for resistance to the antifungal drug ciclopirox olamine; not related to the subtelomerically-encoded COS family; the authentic, non-tagged protein is detected in highly purified mitochondria in high-throughput studies	yes	high-throughput	0.03	-0.02	827.49	1308.98	7123.97	1233.52
YBR204C	LDH1	Lipid Droplet Hydrolase	Serine hydrolase; exhibits active esterase plus weak triacylglycerol lipase activities; proposed role in lipid homeostasis, regulating phospholipid and non-polar lipid levels and required for mobilization of LD-stored lipids; localizes to the lipid droplet (LD) surface; contains a classical serine containing catalytic triad (GxSxG motif)	no	na	na	na	5510.49	6120.75	3456.63	436.571
YBR205W	KTR3	Kre Two Related	Putative alpha-1,2-mannosyltransferase; involved in O- and N-linked protein glycosylation; member of the KRE2/MNT1 mannosyltransferase family; Svp26p mediates uptake of Ktr3p into COPII vesicles; relocalizes from nucleus to vacuole upon DNA replication stress	no	na	na	na	21273	21639.8	13460.7	2687.12
YBR206W	na	na	Dubious open reading frame unlikely to encode a protein, based on available experimental and comparative sequence data; partially overlaps the verified gene KTR3	no	na	na	na	10485.7	17103.2	15214.4	57796
YBR207W	FTH1	FTS3 Homolog	Putative high affinity iron transporter; involved in transport of intravacuolar stores of iron; forms complex with Fet5p; expression is regulated by iron; proposed to play indirect role in endocytosis; protein abundance increases in response to DNA replication stress	no	na	na	na	48310.8	14787.9	29704.6	9087.03
YBR208C	DUR1,2	Degradation of URea	Urea amidolyase; contains both urea carboxylase and allophanate hydrolase activities, degrades urea to CO2 and NH3; expression sensitive to nitrogen catabolite repression and induced by allophanate, an intermediate in allantoin degradation; protein abundance increases in response to DNA replication stress	no	na	na	na	14416.6	8206.34	11073.3	1931.08
YBR209W	na	na	Dubious open reading frame unlikely to encode a protein, based on available experimental and comparative sequence data; YBR209W is not an essential gene	no	na	na	na	74067	43834.3	52525.7	58936.8
YBR210W	ERV15	ER Vesicle Protein	Protein involved in export of proteins from the endoplasmic reticulum; ERV15 has a paralog, ERV14, that arose from the whole genome duplication	no	na	na	na	1714.1	2554.67	1586.22	766.695
YBR212W	NGR1	Negative Growth Regulatory protein	RNA binding protein that negatively regulates growth rate; interacts with the 3' UTR of the mitochondrial porin (POR1) mRNA and enhances its degradation; overexpression impairs mitochondrial function; interacts with Dhh1p to mediate POR1 mRNA decay; expressed in stationary phase	no	na	-0.01	-0.95	35695.1	36020.3	36875.5	70548.9
YBR213W	MET8	METhionine requiring	Bifunctional dehydrogenase and ferrochelatase, involved in the biosynthesis of siroheme, a prosthetic group used by sulfite reductase; required for sulfate assimilation and methionine biosynthesis	no	na	na	na	52.9259	61.9071	102.21	177.361
YBR214W	SDS24	homolog of S. pombe SDS23	Protein involved in cell separation during budding; one of two S. cerevisiae homologs (Sds23p and Sds24p) of the S. pombe Sds23 protein, which is implicated in APC/cyclosome regulation; may play an indirect role in fluid-phase endocytosis; protein abundance increases in response to DNA replication stress; SDS24 has a paralog, SDS23, that arose from the whole genome duplication	no	na	na	na	62691.1	45525	59972.3	18258.4
YBR215W	HPC2	Histone Periodic Control	Subunit of the HIR complex, a nucleosome assembly complex involved in regulation of histone gene transcription; mutants display synthetic defects with subunits of FACT, a complex that allows passage of RNA Pol II through nucleosomes	no	na	0	0.7	45315.2	38788	68886.4	13501.3
YBR216C	YBP1	Yap1-Binding Protein	Protein involved in cellular response to oxidative stress; required for oxidation of specific cysteine residues of transcription factor Yap1p, resulting in nuclear localization of Yap1p in response to stress; YBP1 has a paralog, YBP2, that arose from the whole genome duplication	no	na	na	na	71350.4	43246.6	61598.7	9768.83
YBR217W	ATG12	AuTophaGy related	Conserved ubiquitin-like modifier involved in autophagy and the Cvt pathway; conjugated to Atg5p to form a complex involved in Atg8p lipidation; Atg12p-Atg5p also forms a complex with Atg16p that is required for autophagosome formation	no	na	0.04	-0.06	41734.1	49085.9	45963.3	3870.67
YBR218C	PYC2	PYruvate Carboxylase	Pyruvate carboxylase isoform; cytoplasmic enzyme that converts pyruvate to oxaloacetate; differentially regulated than isoform Pyc1p; mutations in the human homolog are associated with lactic acidosis; PYC2 has a paralog, PYC1, that arose from the whole genome duplication	no	na	-0.03	0.52	15390.2	17160	20236.8	64305.9
YBR219C	na	na	Putative protein of unknown function; YBR219C is not an essential gene	no	na	na	na	100815	69566.4	99656.9	37875.5
YBR220C	na	na	Putative protein of unknown function; YBR220C is not an essential gene	no	na	na	na	49923.5	40916.8	54085	14081.2
YBR221C	PDB1	Pyruvate Dehydrogenase Beta subunit	E1 beta subunit of the pyruvate dehydrogenase (PDH) complex, which is an evolutionarily-conserved multi-protein complex found in mitochondria	yes	computational	0.14	1.05	8040.39	3037.34	4815.14	2453.04
YBR221W	na	na	na	no	na	na	na	46266.2	44567.7	45298.5	29205.1
YBR222C	PCS60	na	Peroxisomal protein that binds AMP and mRNA, localizes to both the peroxisomal peripheral membrane and matrix, expression is highly inducible by oleic acid, similar to E. coli long chain acyl-CoA synthetase	no	na	na	na	21983.9	30100.2	27316.1	4729.56
YBR223C	TDP1	Tyrosyl-DNA Phosphodiesterase	Tyrosyl-DNA phosphodiesterase I; hydrolyzes 3' and 5'-phosphotyrosyl bonds; involved in the repair of DNA lesions created by topoisomerase I and topoisomerase II; mutations in human homolog result in the neurodegenerative disease SCANI	no	na	na	na	7522.58	17813.5	13065.9	28317.7
YBR224W	na	na	Dubious open reading frame unlikely to encode a protein, based on available experimental and comparative sequence data; partially overlaps the verified gene TDP1	no	na	na	na	17515.9	23608	15425.7	2893.15
YBR225W	na	na	Putative protein of unknown function; non-essential gene identified in a screen for mutants affected in mannosylphophorylation of cell wall components	no	na	na	na	27531.3	14276.8	25267.8	28320.5
YBR226C	na	na	Dubious open reading frame unlikely to encode a protein, based on available experimental and comparative sequence data; partially overlaps the uncharacterized ORF YBR225W	no	na	na	na	49954.1	23840	30698	141453
YBR227C	MCX1	Mitochondrial ClpX	Mitochondrial matrix protein; putative ATP-binding chaperone with non-proteolytic function; similar to bacterial ClpX proteins	yes	computational	0.04	-0.88	40963.2	46599.5	53351.2	19454.4
YBR228W	SLX1	Synthetic Lethal of unknown (X) function	Subunit of a complex, with Slx4p, that hydrolyzes 5' branches from duplex DNA in response to stalled or converging replication forks; function overlaps with that of Sgs1p-Top3p	no	na	na	na	99493.1	97211.9	100254	75593.4
YBR229C	ROT2	Reversal Of Tor2 lethality	Glucosidase II catalytic subunit required for normal cell wall synthesis; mutations in rot2 suppress tor2 mutations, and are synthetically lethal with rot1 mutations	yes	high-throughput	-0.1	0.11	64439.6	97673.1	84739.1	12680
YBR230C	OM14	Outer Membrane Protein of 14 kDa	Integral mitochondrial outer membrane protein; abundance is decreased in cells grown in glucose relative to other carbon sources; appears to contain 3 alpha-helical transmembrane segments; ORF encodes a 97-basepair intron	yes	computational	0.17	-0.26	6988.33	1118.1	17.0969	409.32
YBR230W	na	na	na	no	na	na	na	25.1702	10.7894	37.1114	160.138
YBR231C	SWC5	SWr Complex	Component of the SWR1 complex; complex exchanges histone variant H2AZ (Htz1p) for chromatin-bound histone H2A; protein abundance increases in response to DNA replication stress; relocalizes to the cytosol in response to hypoxia	no	na	-0.13	0.67	36657.1	34334.1	19654.1	292777
YBR232C	na	na	Dubious open reading frame unlikely to encode a protein, based on available experimental and comparative sequence data	no	na	na	na	39809.9	40413.4	44375.6	5544.82
YBR233W	PBP2	Pbp1p Binding Protein	RNA binding protein; has similarity to mammalian heterogeneous nuclear RNP K protein, involved in the regulation of telomere position effect and telomere length; relative distribution to the nucleus increases upon DNA replication stress	no	na	na	na	2046.81	1821.81	6340.18	33500.7
YBR235W	VHC1	Vacuolar protein Homologous to CCC family	Vacuolar membrane cation-chloride cotransporter (CCC); likely mediates K+ and Cl- cotransport into the vacuole; has a role in potassium homeostasis and salt tolerance; similar to mammalian electroneutral Na(+)-(K+)-C1- cotransporter family	no	na	na	na	20195.6	46501.5	41126.3	17153.3
YBR238C	na	na	Mitochondrial membrane protein; not required for respiratory growth but causes a synthetic respiratory defect in combination with rmd9 mutations; transcriptionally up-regulated by TOR; deletion increases life span; YBR238C has a paralog, RMD9, that arose from the whole genome duplication	yes	computational	na	na	13807.9	8404.65	13313.3	748.349
YBR239C	ERT1	Ethanol Regulator of Translation	Transcriptional regulator of nonfermentable carbon utilization; GFP-fusion protein localizes to cytoplasm, nucleus; null mutation affects periodicity of transcriptional and metabolic oscillation; plays role in restricting Ty1 transposition	no	na	na	na	27271.9	14694.2	28024.1	3455.88
YBR240C	THI2	THIamine metabolism	Transcriptional activator of thiamine biosynthetic genes; interacts with regulatory factor Thi3p to control expression of thiamine biosynthetic genes with respect to thiamine availability; acts together with Pdc2p to respond to thiaminediphosphate demand, possibly as related to carbon source availability; zinc finger protein of the Zn(II)2Cys6 type	no	na	na	na	21846.6	12019	18466.7	3023.02
YBR241C	na	na	Putative transporter, member of the sugar porter family; green fluorescent protein (GFP)-fusion protein localizes to the vacuolar membrane; YBR241C is not an essential gene; YBR241C has a paralog, VPS73, that arose from the whole genome duplication	no	na	na	na	12310.7	9860.33	9997.94	251.631
YBR242W	na	na	Putative protein of unknown function; green fluorescent protein (GFP)-fusion protein localizes to the cytoplasm and nucleus; YBR242W is not an essential gene; YBR242W has a paralog, YGL101W, that arose from the whole genome duplication	no	na	na	na	37692.2	81756.2	66769	17144.9
YBR244W	GPX2	Glutathione PeroXidase	Phospholipid hydroperoxide glutathione peroxidase; protects cells from phospholipid hydroperoxides and nonphospholipid peroxides during oxidative stress; induced by glucose starvation; protein abundance increases in response to DNA replication stress	no	na	na	na	52348.8	60600.1	68625.1	51954
YBR245C	ISW1	Imitation SWitch subfamily	ATPase subunit of imitation-switch (ISWI) class chromatin remodelers; ATPase; forms a complex with Ioc3p (Isw1a), and a complex with Ioc2p and Ioc4p (Isw1b); Isw1a and Isw1b have partially overlapping and distinct roles, Isw1a involved in repression of transcription initiation and Isw1b involved in regulation of transcription elongation; Isw1b recruited to open reading frames by H3K36 methylation…	no	na	na	na	17213.9	10743.7	14749.7	1027.37
YBR246W	RRT2	Regulator of rDNA Transcription	Protein required for last step of diphthamide biosynthesis; deletion leads to resistance to sordarin and accumulation of diphthine; WD40 domain-containing protein involved in endosomal recycling; forms a complex with Rtt10p that functions in the retromer-mediated pathway for recycling internalized cell-surface proteins; non-essential gene identified in a screen for mutants with increased levels o…	no	na	na	na	11729.5	21546.9	13119.6	194.281
YBR248C	HIS7	HIStidine requiring	Imidazole glycerol phosphate synthase; glutamine amidotransferase:cyclase that catalyzes the fifth step of histidine biosynthesis and also produces 5-aminoimidazole-4-carboxamide ribotide (AICAR), a purine precursor	no	na	na	na	29.2443	5.76767	14.1657	622.252
YBR249C	ARO4	AROmatic amino acid requiring	3-deoxy-D-arabino-heptulosonate-7-phosphate (DAHP) synthase; catalyzes the first step in aromatic amino acid biosynthesis and is feedback-inhibited by tyrosine or high concentrations of phenylalanine or tryptophan; relative distribution to the nucleus increases upon DNA replication stress	no	na	na	na	17574.2	12711.5	35895.2	7949.47
YBR250W	SPO23	SPOrulation	Protein of unknown function; associates with meiosis-specific protein Spo1p	no	na	na	na	61440.1	28962.4	29672.6	6089.38
YBR251W	MRPS5	Mitochondrial Ribosomal Protein, Small subunit	Mitochondrial ribosomal protein of the small subunit	yes	computational	na	na	802.093	22.0084	26443.2	1286.01
YBR252W	DUT1	DUTp pyrophosphatase	deoxyuridine triphosphate diphosphatase (dUTPase); catalyzes hydrolysis of dUTP to dUMP and PPi, thereby preventing incorporation of uracil into DNA during replication; critical for the maintenance of genetic stability; also has diphosphatase activity on deoxyinosine triphosphate	no	na	na	na	26.6581	44.6549	35.8956	278.782
YBR253W	SRB6	Suppressor of RNA polymerase B	Subunit of the RNA polymerase II mediator complex; associates with core polymerase subunits to form the RNA polymerase II holoenzyme; essential for transcriptional regulation	no	na	na	na	130.717	124.966	218.342	172.802
YBR254C	TRS20	TRapp Subunit	One of 10 subunits of the transport protein particle (TRAPP) complex of the cis-Golgi which mediates vesicle docking and fusion; mutations in the human homolog cause the spondyloepiphyseal dysplasia tarda (SEDL) disorder	no	na	-0.11	1.32	61.1158	24.174	16.7605	141.156
YBR255W	MTC4	Maintenance of Telomere Capping	Protein of unknown function, required for normal growth rate at 15 degrees C; green fluorescent protein (GFP)-fusion protein localizes to the cytoplasm in a punctate pattern; mtc4 is synthetically sick with cdc13-1	no	na	na	na	429.609	74.4083	137.936	550.856
YBR257W	POP4	Processing Of Precursor RNAs	Subunit of both RNase MRP and nuclear RNase P; RNase MRP cleaves pre-rRNA, while nuclear RNase P cleaves tRNA precursors to generate mature 5' ends and facilitates turnover of nuclear RNAs; binds to the RPR1 RNA subunit in RNase P	no	na	-0.01	-0.25	39.0616	29.0494	18.7532	145.736
YBR258C	SHG1	Set1c, Hypothetical G	Subunit of the COMPASS (Set1C) complex, which methylates histone H3 on lysine 4 and is required in transcriptional silencing near telomeres	no	na	na	na	30314.9	57437.2	42233.7	139864
YBR259W	na	na	Protein of unknown function; YBR259W is not an essential gene; forms cytoplasmic foci upon DNA replication stress	no	na	na	na	17706.8	28130.3	15696.8	1272.45
YBR260C	RGD1	Related GAP Domain	GTPase-activating protein (RhoGAP) for Rho3p and Rho4p, possibly involved in control of actin cytoskeleton organization	no	na	na	na	73027.2	70479.4	71154.3	17571.4
YBR261C	TAE1	Translation Associated Element	AdoMet-dependent proline methyltransferase; catalyzes the dimethylation of ribosomal proteins Rpl12 and Rps25 at N-terminal proline residues; has a role in protein synthesis; fusion protein localizes to the cytoplasm	no	na	na	na	7322.42	9777.21	11142	993.782
YBR262C	AIM5	Altered Inheritance rate of Mitochondria	Mitochondrial inner membrane protein; subunit of the mitochondrial inner membrane organizing system (MitOS, MICOS, or MINOS), a scaffold-like structure on the intermembrane space side of the inner membrane which has a role in the maintenance of crista junctions and inner membrane architecture	yes	computational	-0.02	-1.03	30224.2	80168.9	24631.4	2767.13
YBR263W	SHM1	Serine HydroxyMethyltransferase	Mitochondrial serine hydroxymethyltransferase, converts serine to glycine plus 5,10 methylenetetrahydrofolate; involved in generating precursors for purine, pyrimidine, amino acid, and lipid biosynthesis; reverse reaction generates serine	yes	computational	-0.12	-0.31	23629.3	19878	14298.2	7541.34
YBR264C	YPT10	Yeast Protein Two	Rab family GTP-binding protein that contains the PEST signal sequence specific for proteolytic enzymes; may be involved in vesicular transport; overexpression leads to accumulation of Golgi-like cisternae with budding vesicles	no	na	na	na	49966.6	55251.3	76951.8	6180.56
YBR266C	SLM6	Synthetic Lethal with Mss4	Protein with a potential role in actin cytoskeleton organization; gene exhibits synthetic genetic interaction with MSS4 encoding phosphatidylinositol 4-phosphate kinase	no	na	na	na	312.879	475.283	1217.6	127.213
YBR267W	REI1	REquired for Isotropic bud growth	Cytoplasmic pre-60S factor; required for the correct recycling of shuttling factors Alb1, Arx1 and Tif6 at the end of the ribosomal large subunit biogenesis; involved in bud growth in the mitotic signaling network	no	na	na	na	134.998	216.709	99.369	297.814
YBR268W	MRPL37	Mitochondrial Ribosomal Protein, Large subunit	Mitochondrial ribosomal protein of the large subunit	yes	computational	na	na	163.509	52.2486	275.926	97.4535
YBR269C	FMP21	Found in Mitochondrial Proteome	Putative protein of unknown function; the authentic, non-tagged protein is detected in highly purified mitochondria in high-throughput studies	yes	computational	0.07	0.25	65011.9	28625.1	48985.1	3469.91
YBR270C	BIT2	Binding partner of Tor2p	Subunit of TORC2 membrane-associated complex; involved in regulation of actin cytoskeletal dynamics during polarized growth and cell wall integrity; interacts with Slm1p and Slm2p, homologous PH domain-containing TORC2 substrates; BIT2 has a paralog, BIT61, that arose from the whole genome duplication	no	na	na	na	49164.8	55222.6	65846.3	55386.8
YBR271W	EFM2	Elongation Factor Methyltransferase	S-adenosylmethionine-dependent methyltransferase; methylates translation elongation factors EF2 (Eft1p and Eft2p) and EF3A (Yef3p); belongs to the seven beta-strand family; green fluorescent protein (GFP)-fusion protein localizes to the cytoplasm; predicted to be involved in ribosome biogenesis	no	na	na	na	3068.73	2240.89	4503.58	514.211
YBR272C	HSM3	enHanced Spontaneous Mutability	Proteasome-interacting protein; involved in the assembly of the base subcomplex of the 19S proteasomal regulatory particle (RP); involved in DNA mismatch repair during slow growth; weak similarity to Msh1p; related to human 19S subunit S5b; structural study suggests Hsm3p is a scaffold protein for Rpt1p-Rpt2p complex formation	no	na	na	na	18811.3	21289.6	16810.8	10018.8
YBR273C	UBX7	UBiquitin regulatory X	UBX (ubiquitin regulatory X) domain-containing protein; interacts with Cdc48p; UBX7 has a paralog, UBX6, that arose from the whole genome duplication	no	na	-0.02	-0.64	76162.1	124972	107477	104629
YBR274W	CHK1	CHeckpoint Kinase	Serine/threonine kinase and DNA damage checkpoint effector, mediates cell cycle arrest via phosphorylation of Pds1p; phosphorylated by checkpoint signal transducer Mec1p; homolog of S. pombe and mammalian Chk1 checkpoint kinase	no	na	na	na	117.467	75.9046	230.61	789.399
YBR275C	RIF1	RAP1-Interacting Factor	Protein that binds to the Rap1p C-terminus and acts synergistically with Rif2p to help control telomere length and establish telomeric silencing; deletion results in telomere elongation	no	na	na	na	99473.8	63214.3	121780	45812.2
YBR276C	PPS1	Protein Phosphatase S phase	Protein phosphatase with specificity for serine, threonine, and tyrosine residues; has a role in the DNA synthesis phase of the cell cycle	no	na	na	na	19478.5	15129	28009.8	45230.8
YBR277C	na	na	Dubious open reading frame unlikely to encode a protein, based on available experimental and comparative sequence data; partially overlaps the verified gene YBR278W	no	na	na	na	6483.04	6836.52	7899.19	5626.85
YBR278W	DPB3	DNA Polymerase B (II) subunit	Third-largest subunit of DNA polymerase II (DNA polymerase epsilon); required to maintain fidelity of chromosomal replication and also for inheritance of telomeric silencing; stabilizes the interaction of Pol epsilon with primer-template DNA, positively affecting the processivity of the polymerase and exonuclease activities of Pol epsilon; mRNA abundance peaks at the G1/S boundary of the cell cyc…	no	na	na	na	68290.3	95845	103965	103009
YBR279W	PAF1	RNA Polymerase II Associated Factor	Component of the Paf1p complex involved in transcription elongation; binds to and modulates the activity of RNA polymerases I and II; required for expression of a subset of genes, including cell cycle-regulated genes; involved in SER3 repression by helping to maintain SRG1 transcription-dependent nucleosome occupancy; homolog of human PD2/hPAF1	no	na	na	na	92.3995	92.359	68.774	88.0869
YBR280C	SAF1	SCF Associated Factor	F-Box protein involved in proteasome-dependent degradation of Aah1p during entry of cells into quiescence; interacts with Skp1	no	na	na	na	39935.4	25772.3	30727.2	4592.48
YBR281C	DUG2	Deficient in Utilization of Glutathione	Component of glutamine amidotransferase (GATase II); forms a complex with Dug3p to degrade glutathione (GSH) and other peptides containing a gamma-glu-X bond in an alternative pathway to GSH degradation by gamma-glutamyl transpeptidase (Ecm38p)	no	na	na	na	94606.7	45560.5	103033	20728.8
YBR282W	MRPL27	Mitochondrial Ribosomal Protein, Large subunit	Mitochondrial ribosomal protein of the large subunit; homolog of human Bcl-2 interacting protein BMRP	yes	computational	na	na	464.81	47.3879	1505.14	167.635
YBR283C	SSH1	Sec Sixty-one Homolog	Subunit of the Ssh1 translocon complex; Sec61p homolog involved in co-translational pathway of protein translocation; not essential	no	na	-0.15	0.09	23722.7	12729.6	23335.7	2753.82
YBR284W	na	na	Putative metallo-dependent hydrolase superfamily protein; similar to AMP deaminases but lacks key catalytic residues and does not rescue purine nucleotide metabolic defect of quadruple aah1 ade8 amd1 his1 mutant; null mutant exhibits longer telomeres, altered Ty mobility, decreased resistance to rapamycin and wortmannin; induced in response to hydrostatic pressure; not an essential gene; YBR284W …	no	na	na	na	16.5405	8.50882	15.7276	146.227
YBR285W	na	na	Putative protein of unknown function; YBR285W is not an essential gene	no	na	na	na	43651.6	38432.4	65647.8	2427.88
YBR286W	APE3	AminoPEptidase	Vacuolar aminopeptidase Y, processed to mature form by Prb1p	no	na	na	na	95578.3	58364	72177.7	192001
YBR287W	na	na	Protein of unknown function; green fluorescent protein (GFP)-fusion protein localizes to the ER; YBR287W is not an essential gene	no	na	0.01	0.08	63803.8	61236.7	63515.5	20431.9
YBR288C	APM3	clathrin Adaptor Protein complex Medium chain	Mu3-like subunit of the clathrin associated protein complex (AP-3); functions in transport of alkaline phosphatase to the vacuole via the alternate pathway	no	na	-0.13	0.52	57.5611	58.0078	119.249	263.074
YBR289W	SNF5	Sucrose NonFermenting	Subunit of the SWI/SNF chromatin remodeling complex; involved in transcriptional regulation; functions interdependently in transcriptional activation with Snf2p and Snf6p; relocates to the cytosol under hypoxic conditions	no	na	na	na	198.349	97.2101	318.754	276.746
YBR290W	BSD2	Bypass Sod1p Defects	Heavy metal ion homeostasis protein, facilitates trafficking of Smf1p and Smf2p metal transporters to the vacuole where they are degraded, controls metal ion transport, prevents metal hyperaccumulation, functions in copper detoxification	no	na	0.02	-0.14	41420.5	24040	22275.4	1234
YBR291C	CTP1	Citrate Transport Protein	Mitochondrial inner membrane citrate transporter, member of the mitochondrial carrier family	yes	computational	0.12	-0.01	13657.6	5884.88	480.411	281.695
YBR292C	na	na	Dubious open reading frame unlikely to encode a protein, based on available experimental and comparative sequence data; YBR292C is not an essential gene	no	na	na	na	15268.5	50536.8	2475.57	272.728
YBR293W	VBA2	Vacuolar Basic Amino acid transporter	Permease of basic amino acids in the vacuolar membrane	no	na	na	na	28997.6	37309.2	36642.4	13636
YBR294W	SUL1	SULfate metabolism	High affinity sulfate permease of the SulP anion transporter family; sulfate uptake is mediated by specific sulfate transporters Sul1p and Sul2p, which control the concentration of endogenous activated sulfate intermediates	no	na	na	na	72690.4	70560.3	91391.8	189656
YBR295W	PCA1	P-type Cation-transporting ATPase	Cadmium transporting P-type ATPase; may also have a role in copper and iron homeostasis; stabilized by Cd binding, which prevents ubiquitination; S288C and other lab strains contain a G970R mutation which eliminates Cd transport function	no	na	na	na	21179.8	27742.3	18222.3	13726.2
YBR296C	PHO89	PHOsphate metabolism	Na+/Pi cotransporter, active in early growth phase; similar to phosphate transporters of Neurospora crassa; transcription regulated by inorganic phosphate concentrations and Pho4p; mutations in related human transporter genes hPit1 and hPit2 are associated with hyperphosphatemia-induced calcification of vascular tissue and familial idiopathic basal ganglia calcification	no	na	na	na	31220.7	44009.1	34959.6	7520.43
YBR297W	MAL33	MALtose fermentation	MAL-activator protein, part of complex locus MAL3; nonfunctional in genomic reference strain S288C	no	na	na	na	59809.3	46324.3	59386.5	8071.89
YBR298C	MAL31	MALtose fermentation	Maltose permease, high-affinity maltose transporter (alpha-glucoside transporter); encoded in the MAL3 complex locus; member of the 12 transmembrane domain superfamily of sugar transporters; functional in genomic reference strain S288C	no	na	na	na	2414.25	4600.54	4887.67	283.778
YBR299W	MAL32	MALtose fermentation	Maltase (alpha-D-glucosidase), inducible protein involved in maltose catabolism; encoded in the MAL3 complex locus; functional in genomic reference strain S288C; hydrolyzes the disaccharides maltose, turanose, maltotriose, and sucrose	no	na	0	0.05	44.0483	24.0658	110.347	432.512
YBR300C	na	na	Dubious open reading frame unlikely to encode a protein, based on available experimental and comparative sequence data; partially overlaps the verified gene YBR301W; YBR300C is not an essential gene	no	na	na	na	3055.86	14726.2	2417.59	137.149
YBR301W	PAU24	seriPAUperin family	Cell wall mannoprotein with similarity to Tir1p, Tir2p, Tir3p, and Tir4p; member of the seripauperin multigene family encoded mainly in subtelomeric regions; expressed under anaerobic conditions, completely repressed during aerobic growth	no	na	na	na	64817.6	54022.4	79121.3	31576.4
YCL001W	RER1	Retention in the Endoplasmic Reticulum	Protein involved in retention of membrane proteins, including Sec12p, in the ER; localized to Golgi; functions as a retrieval receptor in returning membrane proteins to the ER	no	na	-0.11	1.65	44949.8	37272.1	70685	16563.9
YCL002C	na	na	Putative protein of unknown function; YCL002C is not an essential gene	no	na	na	na	18596.3	36436.9	40342.5	46409.1
YCL005W	LDB16	Low Dye Binding	Protein of unknown function; null mutants have decreased net negative cell surface charge; GFP-fusion protein expression is induced in response to the DNA-damaging agent MMS; native protein is detected in purified mitochondria	yes	high-throughput	na	na	193.962	237.698	479.044	493.673
YCL006C	na	na	Deleted ORF, does not encode a protein; this ORF was removed when a sequence update created a stop codon after residue 23	no	na	na	na	42394.1	43024.6	36643.8	70149.8
YCL007C	na	na	Dubious ORF unlikely to encode a protein; overlaps verified ORF YCL005W-A; mutations in YCL007C were thought to confer sensitivity to calcofluor white, but this phenotype was later shown to be due to the defect in YCL005W-A	no	na	na	na	46.9817	61.5114	83.2298	144.084
YCL008C	STP22	STerile Pseudoreversion	Component of the ESCRT-I complex, which is involved in ubiquitin-dependent sorting of proteins into the endosome; homologous to the mouse and human Tsg101 tumor susceptibility gene; mutants exhibit a Class E Vps phenotype	no	na	na	na	3726.84	118.119	800.24	153.41
YCL009C	ILV6	IsoLeucine Valine	Regulatory subunit of acetolactate synthase, which catalyzes the first step of branched-chain amino acid biosynthesis; enhances activity of the Ilv2p catalytic subunit, localizes to mitochondria	yes	computational	0.09	-0.64	16439	16643.6	14669.5	1243.82
YCL010C	SGF29	SaGa associated Factor	Component of the HAT/Core module of the SAGA, SLIK, and ADA complexes; HAT/Core module also contains Gcn5p, Ngg1p, and Ada2p; binds methylated histone H3K4; involved in transcriptional regulation through SAGA and TBP recruitment to target promoters and H3 acetylation	no	na	-0.05	0.85	172.459	84.9546	338.278	166.143
YCL011C	GBP2	G-strand Binding Protein	Poly(A+) RNA-binding protein; involved in the export of mRNAs from the nucleus to the cytoplasm; similar to Npl3p; also binds single-stranded telomeric repeat sequence in vitro; relocalizes to the cytosol in response to hypoxia; GBP2 has a paralog, HRB1, that arose from the whole genome duplication	no	na	na	na	29159.9	45411.1	24790.9	158267
YCL012C	na	na	Putative protein of unknown function; orthologs are present in S. bayanus, S. paradoxus and Ashbya gossypii; YCL012C is not an essential gene	no	na	na	na	28.3372	18.2288	25.4036	143.04
YCL012W	na	na	Merged open reading frame, does not encode a discrete protein; YCL012W was originally annotated as an independent ORF, but as a result of a sequence change, it was merged with an adjacent ORF into a single reading frame, designated YCL014W	no	na	na	na	21573.2	30759.1	28474.4	64891.8
YCL013W	na	na	Deleted ORF; originally included in genome annotation but deleted due to sequence correction	no	na	na	na	28613.2	35793.1	45696.3	6674.99
YCL014W	BUD3	BUD site selection	Protein involved in bud-site selection and required for axial budding pattern; localizes with septins to bud neck in mitosis and may constitute an axial landmark for next round of budding	no	na	na	na	43322.3	36947.2	56833.7	20204.3
YCL016C	DCC1	Defective in sister Chromatid Cohesion	Subunit of a complex with Ctf8p and Ctf18p that shares some components with Replication Factor C, required for sister chromatid cohesion and telomere length maintenance	no	na	na	na	10049	41164.8	6600.87	243.991
YCL021W	na	na	Deleted ORF, does not encode a protein; originally included in genome annotation, but later deleted due to sequence correction	no	na	na	na	35821.3	43975.2	54053.5	14806.5
YCL022C	na	na	Dubious open reading frame unlikely to encode a protein, based on available experimental and comparative sequence data; completely overlaps verified gene KCC4/YCL024W	no	na	na	na	4080.41	4243.07	2855.23	2556.97
YCL023C	na	na	Dubious open reading frame unlikely to encode a protein, based on available experimental and comparative sequence data; partially overlaps verified ORF KCC4	no	na	na	na	51222.3	80401.8	83687.7	146809
YCL024W	KCC4	na	Protein kinase of the bud neck involved in the septin checkpoint; associates with septin proteins, negatively regulates Swe1p by phosphorylation, shows structural homology to bud neck kinases Gin4p and Hsl1p; KCC4 has a paralog, GIN4, that arose from the whole genome duplication	no	na	na	na	4723.67	6204.24	6165.3	457.241
YCL025C	AGP1	high-Affinity Glutamine Permease	Low-affinity amino acid permease with broad substrate range; involved in uptake of asparagine, glutamine, and other amino acids; expression regulated by SPS plasma membrane amino acid sensor system (Ssy1p-Ptr3p-Ssy5p); AGP1 has a paralog, GNP1, that arose from the whole genome duplication	no	na	-0.07	0.03	33042.3	37271.3	41559.6	10023.3
YCL026C	na	na	Deleted ORF, does not encode a protein; included in the original annotation of Chromosome III but later deleted due to sequence corrections	no	na	na	na	95245.9	63760	104591	148304
YCL027W	FUS1	cell FUSion	Membrane protein localized to the shmoo tip, required for cell fusion; expression regulated by mating pheromone; proposed to coordinate signaling, fusion, and polarization events required for fusion; potential Cdc28p substrate	no	na	na	na	24830.1	20358	18175.7	44064.4
YCL028W	RNQ1	Rich in asparagine (N) and glutamine (Q)	[PIN(+)] prion, an infectious protein conformation that is generally an ordered protein aggregate	no	na	na	na	20829	35163.4	28650.2	5722.29
YCL029C	BIK1	BIlateral Karyogamy defect	Microtubule-associated protein, component of the interface between microtubules and kinetochore, involved in sister chromatid separation; essential in polyploid cells but not in haploid or diploid cells; ortholog of mammalian CLIP-170	no	na	na	na	5531.11	3302.02	2230.36	2942.73
YCL030C	HIS4	HIStidine requiring	Multifunctional enzyme containing phosphoribosyl-ATP pyrophosphatase, phosphoribosyl-AMP cyclohydrolase, and histidinol dehydrogenase activities; catalyzes the second, third, ninth and tenth steps in histidine biosynthesis	no	na	na	na	37.73	35.1869	54.1339	139.731
YCL031C	RRP7	Ribosomal RNA Processing	Essential protein involved in rRNA processing and ribosome biogenesis; protein abundance increases in response to DNA replication stress	no	na	na	na	54.6163	121.134	82.2432	272.663
YCL032W	STE50	STErile	Protein involved in mating response, invasive/filamentous growth, and osmotolerance, acts as an adaptor that links G protein-associated Cdc42p-Ste20p complex to the effector Ste11p to modulate signal transduction	no	na	-0.05	0.28	20118.3	25681.1	9310.27	11256.1
YCL033C	MXR2	peptide Methionine sulfoXide Reductase	Methionine-R-sulfoxide reductase, involved in the response to oxidative stress; protects iron-sulfur clusters from oxidative inactivation along with MXR1; involved in the regulation of lifespan	yes	manually curated	na	na	14303.6	21302.4	22015.2	338.84
YCL034W	LSB5	Las Seventeen Binding protein	Protein of unknown function; binds Las17p, which is a homolog of human Wiskott-Aldrich Syndrome protein involved in actin patch assembly and actin polymerization; may mediate disassembly of the Pan1 complex from the endocytic coat	no	na	na	na	3590.81	3546.46	3138.21	1478.77
YCL035C	GRX1	GlutaRedoXin	Glutathione-dependent disulfide oxidoreductase; hydroperoxide and superoxide-radical responsive, heat-stable, with active site cysteine pair; protects cells from oxidative damage; GRX1 has a paralog, GRX2, that arose from the whole genome duplication; protein abundance increases in response to DNA replication stress	no	na	na	na	54208.8	52586.7	34666.9	3250.47
YCL036W	GFD2	Great for Full DEAD box protein activity	Protein of unknown function; identified as a high-copy suppressor of a dbp5 mutation; GFD2 has a paralog, YDR514C, that arose from the whole genome duplication	no	na	na	na	22208.3	16762	15162.8	6794.4
YCL037C	SRO9	Suppressor of rho3	Cytoplasmic RNA-binding protein; associates with translating ribosomes; involved in heme regulation of Hap1p as a component of the HMC complex, also involved in the organization of actin filaments; contains a La motif; SRO9 has a paralog, SLF1, that arose from the whole genome duplication	no	na	na	na	384.43	534.39	1162.24	306.721
YCL038C	ATG22	AuTophaGy related	Vacuolar integral membrane protein required for efflux of amino acids during autophagic body breakdown in the vacuole; null mutation causes a gradual loss of viability during starvation	no	na	-0.11	-0.37	38013.7	44003.1	32114.1	97665.6
YCL039W	GID7	Glucose Induced Degradation deficient	Subunit of GID Complex that binds directly to central component Vid30p; GID complex is involved in proteasome-dependent catabolite inactivation of fructose-1,6-bisphosphatase; Gid7p contains six WD40 repeats; computational analysis suggests that Gid7p and Moh1p have similar functions	no	na	na	na	24638.3	22910.9	26924.2	4297.14
YCL040W	GLK1	GLucoKinase	Glucokinase; catalyzes the phosphorylation of glucose at C6 in the first irreversible step of glucose metabolism; one of three glucose phosphorylating enzymes; expression regulated by non-fermentable carbon sources; GLK1 has a paralog, EMI2, that arose from the whole genome duplication	no	na	0.06	0.14	21612.4	30841.6	29282.8	62477.6
YCL041C	na	na	Dubious open reading frame unlikely to encode a protein, based on available experimental and comparative sequence data; partially overlaps both the verified gene PDI1/YCL043C and the uncharacterized gene YCL042W	no	na	na	na	418.643	123.745	247.119	342.031
YCL042W	na	na	Putative protein of unknown function; epitope-tagged protein localizes to the cytoplasm	no	na	na	na	85.3038	36.5663	142.75	91.9191
YCL044C	MGR1	Mitochondrial Genome Required	Subunit of the mitochondrial (mt) i-AAA protease supercomplex, which degrades misfolded mitochondrial proteins; forms a subcomplex with Mgr3p that binds to substrates to facilitate proteolysis; required for growth of cells lacking mtDNA	yes	computational	-0.02	0.45	237.468	135.994	281.088	231.636
YCL045C	EMC1	ER Membrane protein Complex	Member of conserved endoplasmic reticulum membrane complex; involved in efficient folding of proteins in the ER; null mutant displays induction of the unfolded protein response; interacts with Gal80p; homologous to worm H17B01.4/EMC-1, fly CG2943, and human KIAA0090	no	na	-0.13	-0.42	22248.3	13242	19584.2	9174.94
YCL046W	na	na	Dubious open reading frame unlikely to encode a protein, based on available experimental and comparative sequence data; partially overlaps the uncharacterized ORF YCL045C	no	na	na	na	14040.3	11724	17154.3	4701.61
YCL047C	POF1	Promoter Of Filamentation	ATPase involved in the protein quality control and filamentation pathways; interacts physically with Kss1p and suppresses the filamentation defect of a kss1 deletion; also interacts with Ubc7p	no	na	na	na	23896.9	19875.8	32641.4	6775.6
YCL048W	SPS22	SPorulation Specific 2 too (2)	Protein of unknown function; SPS22 has a paralog, SPS2, that arose from the whole genome duplication; redundant with Sps2p for the organization of the beta-glucan layer of the spore wall	no	na	na	na	1032.41	1134.22	987.998	721.274
YCL049C	na	na	Protein of unknown function; localizes to membrane fraction; YCL049C is not an essential gene	no	na	na	na	49508.9	33449.8	46418.8	87884.8
YCL050C	APA1	AP4A phosphorylase	AP4A phosphorylase; bifunctional diadenosine 5',5'''-P1,P4-tetraphosphate phosphorylase and ADP sulfurylase involved in catabolism of bis(5'-nucleosidyl) tetraphosphates; catalyzes phosphorolysis of dinucleoside oligophosphates, cleaving substrates' alpha/beta-anhydride bond and introducing Pi into the beta-position of the corresponding NDP formed; protein abundance increases under DNA replicatio…	no	na	na	na	15249.7	40857.4	27163.5	6956.08
YCL051W	LRE1	Laminarase REsistance	Protein involved in control of cell wall structure and stress response; overproduction confers resistance to cell-wall degrading enzymes; exhibits genetic interactions with genes involved in the cell wall integrity pathway; <br>LRE1 has a paralog, HLR1, that arose from the whole genome duplication	no	na	na	na	31892.8	54891.6	34421.6	28531.5
YCL052C	PBN1	Protease B Non-derepressible	Essential component of glycosylphosphatidylinositol-mannosyltransferase I, required for the autocatalytic post-translational processing of the protease B precursor Prb1p, localizes to ER in lumenal orientation; homolog of mammalian PIG-X	no	na	0.05	-0.32	36.138	12.1738	9.52313	300.038
YCL053C	na	na	Deleted ORF, does not encode a protein; included in the original annotation of Chromosome III but later deleted due to sequence corrections	no	na	na	na	48.0981	60.5278	58.9512	103.518
YCL055W	KAR4	KARyogamy	Transcription factor required for gene regulation in response to pheromones; also required during meiosis; exists in two forms, a slower-migrating form more abundant during vegetative growth and a faster-migrating form induced by pheromone	no	na	na	na	40196.9	48442.9	64061.5	99241.2
YCL056C	PEX34	PEroXin	Peroxisomal integral membrane protein that regulates peroxisome populations; interacts with Pex11p, Pex25p, and Pex27p to control both constitutive peroxisome division and peroxisome morphology and abundance during peroxisome proliferation	no	na	na	na	11035.6	19833.2	13321	1349.48
YCL057C	na	na	na	no	na	na	na	13710.3	7419.16	8336.07	14390
YCL057W	PRD1	PRoteinase yscD	Zinc metalloendopeptidase; found in the cytoplasm and intermembrane space of mitochondria; with Cym1p, involved in degradation of mitochondrial proteins and of presequence peptides cleaved from imported proteins; protein abundance increases in response to DNA replication stress	yes	high-throughput	-0.05	-0.04	40037.7	34106	43391.7	2493.64
YCL058C	FYV5	Function required for Yeast Viability	Protein involved in regulation of the mating pathway; binds with Matalpha2p to promoters of haploid-specific genes; required for survival upon exposure to K1 killer toxin; involved in ion homeostasis	no	na	na	na	1614.16	4795.73	2097.08	71.9722
YCL060C	na	na	Merged open reading frame, does not encode a discrete protein; YCL060C was originally annotated as an independent ORF, but as a result of a sequence change, it was merged with an adjacent ORF into a single reading frame, designated YCL061C	no	na	na	na	12588	9916.19	14589.5	4579.9
YCL061C	MRC1	Mediator of the Replication Checkpoint	S-phase checkpoint protein required for DNA replication; interacts with and stabilizes Pol2p at stalled replication forks during stress, where it forms a pausing complex with Tof1p and is phosphorylated by Mec1p; protects uncapped telomeres	no	na	-0.08	3.13	400.535	659.971	559.395	2729.99
YCL062W	na	na	Merged open reading frame, does not encode a discrete protein; YCL062W as originally annotated as an independent ORF, but as a result of sequence changes, it was merged with an adjacent ORF into a single reading frame, designated YCL063W	no	na	na	na	18685.7	20339.8	14663.5	430.362
YCL063W	VAC17	VACuole related	Phosphoprotein involved in vacuole inheritance; degraded in late M phase of the cell cycle; acts as a vacuole-specific receptor for myosin Myo2p	no	na	na	na	163.896	79.1181	349.464	332.728
YCL064C	CHA1	Catabolism of Hydroxy Amino acids	Catabolic L-serine (L-threonine) deaminase, catalyzes the degradation of both L-serine and L-threonine; required to use serine or threonine as the sole nitrogen source, transcriptionally induced by serine and threonine	yes	computational	-0.08	-0.4	23064.4	30410.2	20106.1	29519
YCL069W	VBA3	Vacuolar Basic Amino acid transporter	Permease of basic amino acids in the vacuolar membrane; VBA3 has a paralog, VBA5, that arose from a segmental duplication	no	na	na	na	9852.01	16954.3	11388.9	3842.74
YCL074W	na	na	Pseudogene: encodes fragment of Ty Pol protein	no	na	na	na	15951.3	22873.9	9799.28	3170.19
YCL075W	na	na	Pseudogene: encodes fragment of Ty Pol protein	no	na	na	na	27825.3	35510.5	31801.5	155911
YCL076W	na	na	Dubious open reading frame unlikely to encode a protein, based on available experimental and comparative sequence data	no	na	na	na	95622.5	48950.9	83032.8	25509
YCR001W	na	na	Dubious open reading frame unlikely to encode a protein, based on available experimental and comparative sequence data; YCR001W is not an essential gene	no	na	na	na	9270.89	21725	11828.6	11442.6
YCR002C	CDC10	Cell Division Cycle	Component of the septin ring, required for cytokinesis; septins are GTP-binding proteins that assemble into rod-like hetero-oligomers that can associate to form filaments; septin rings at the mother-bud neck act as scaffolds for recruiting cell division factors and as barriers to prevent diffusion of specific proteins between mother and daughter cells; N-terminus interacts with phosphatidylinosit…	no	na	na	na	1127.07	45.5604	52.563	294.122
YCR003W	MRPL32	Mitochondrial Ribosomal Protein, Large subunit	Mitochondrial ribosomal protein of the large subunit; protein abundance increases in response to DNA replication stress	yes	computational	na	na	6303.54	209.164	4965.36	773.857
YCR004C	YCP4	na	Protein of unknown function, has sequence and structural similarity to flavodoxins; predicted to be palmitoylated; the authentic, non-tagged protein is detected in highly purified mitochondria in high-throughput studies	yes	computational	na	na	40079.8	5609.23	22635.9	1938.31
YCR005C	CIT2	CITrate synthase	Citrate synthase; catalyzes the condensation of acetyl coenzyme A and oxaloacetate to form citrate, peroxisomal isozyme involved in glyoxylate cycle; expression is controlled by Rtg1p and Rtg2p transcription factors; CIT2 has a paralog, CIT1, that arose from the whole genome duplication	yes	high-throughput	-0.11	-0.03	22896.4	26718.8	21058.2	1754.6
YCR006C	na	na	Dubious open reading frame unlikely to encode a protein, based on available experimental and comparative sequence data	no	na	na	na	12599.5	19014.5	17557	38585.1
YCR007C	na	na	Putative integral membrane protein, member of DUP240 gene family; YCR007C is not an essential gene	no	na	na	na	514.45	1071.57	426.436	666.422
YCR008W	SAT4	na	Ser/Thr protein kinase involved in salt tolerance; funtions in regulation of Trk1p-Trk2p potassium transporter; partially redundant with Hal5p; has similarity to Npr1p	no	na	na	na	8063.73	1869.35	4273.74	3317.81
YCR009C	RVS161	Reduced Viability on Starvation	Amphiphysin-like lipid raft protein; interacts with Rvs167p and regulates polarization of the actin cytoskeleton, endocytosis, cell polarity, cell fusion and viability following starvation or osmotic stress	no	na	na	na	7006.62	6439.4	7312.97	638.725
YCR010C	ADY2	Accumulation of DYads	Acetate transporter required for normal sporulation; phosphorylated in mitochondria; ADY2 has a paralog, ATO2, that arose from the whole genome duplication	yes	high-throughput	-0.03	0.03	25463.8	27561.5	18355.1	37771.8
YCR011C	ADP1	ATP-Dependent Permease	Putative ATP-dependent permease of the ABC transporter family of proteins	no	na	0.12	-0.2	23816.1	43402.4	14109.2	20528.9
YCR013C	na	na	Dubious open reading frame unlikely to encode a protein, based on available experimental and comparative sequence data; transcription of both YCR013C and the overlapping essential gene PGK1 is reduced in a gcr1 null mutant	no	na	na	na	7.96838	0	10.4362	67.8516
YCR014C	POL4	POLymerase	DNA polymerase IV, undergoes pair-wise interactions with Dnl4p-Lif1p and Rad27p to mediate repair of DNA double-strand breaks by non-homologous end joining (NHEJ); homologous to mammalian DNA polymerase beta	no	na	-0.06	-0.66	12269.2	14214.8	9280.98	208.431
YCR015C	na	Cold TOlerance	Putative protein of unknown function; YCR015C is not an essential gene	no	na	na	na	29747.2	18664.7	24309.7	2491.75
YCR016W	na	na	Putative protein of unknown function; green fluorescent protein (GFP)-fusion protein localizes to the nucleolus and nucleus; predicted to be involved in ribosome biogenesis	no	na	na	na	42422.8	37532.2	32584.3	20189.2
YCR017C	CWH43	Calcofluor White Hypersensitive	Putative sensor/transporter protein involved in cell wall biogenesis; contains 14-16 transmembrane segments and several putative glycosylation and phosphorylation sites; null mutation is synthetically lethal with pkc1 deletion	no	na	0.05	0.39	37803.2	72020.9	47634.9	2950.78
YCR019W	MAK32	MAintenance of Killer	Protein necessary for structural stability of L-A double-stranded RNA-containing particles	no	na	na	na	34312.5	53627.2	42519.4	8276.91
YCR020C	PET18	PETite colonies	Protein of unknown function, has weak similarity to proteins involved in thiamin metabolism; expression is induced in the absence of thiamin	no	na	na	na	51875.9	34534	44914.9	3697.18
YCR020W	na	na	na	no	na	na	na	26.3429	15.8294	91.2058	124.263
YCR021C	HSP30	Heat Shock Protein	Hydrophobic plasma membrane localized, stress-responsive protein that negatively regulates the H(+)-ATPase Pma1p; induced by heat shock, ethanol treatment, weak organic acid, glucose limitation, and entry into stationary phase	no	na	na	na	54792.7	65422.3	49779.9	163770
YCR022C	na	na	Dubious open reading frame unlikely to encode a protein, based on available experimental and comparative sequence data; YCR022C is not an essential gene	no	na	na	na	35596.4	20879.9	16521.6	16341
YCR023C	na	na	Vacuolar membrane protein of unknown function; member of the multidrug resistance family; YCR023C is not an essential gene	no	na	na	na	44020	36513.5	45895	16790.6
YCR024C	SLM5	Synthetic Lethal with Mss4	Mitochondrial asparaginyl-tRNA synthetase	yes	computational	na	na	72001.1	82727.1	24311.6	6952.43
YCR025C	na	na	Dubious open reading frame unlikely to encode a protein, based on available experimental and comparative sequence data; YCR025C is not an essential gene	no	na	na	na	692.445	1537.74	6213.57	546.162
YCR026C	NPP1	ecto-Nucleotide Pyrophosphatase/Phosphodiesterase	Nucleotide pyrophosphatase/phosphodiesterase; mediates extracellular nucleotide phosphate hydrolysis along with Npp2p and Pho5p; activity and expression enhanced during conditions of phosphate starvation; NPP1 has a paralog, NPP2, that arose from the whole genome duplication	no	na	na	na	15154.7	7207.91	79.3106	133.293
YCR027C	RHB1	RHeB homolog	Putative Rheb-related GTPase involved in regulating canavanine resistance and arginine uptake; member of the Ras superfamily of G-proteins	no	na	na	na	12348.6	19383.2	12571	1629.12
YCR028C	FEN2	FENpropimorph resistance	Plasma membrane H+-pantothenate symporter; confers sensitivity to the antifungal agent fenpropimorph; relocalizes from vacuole to cytoplasm upon DNA replication stress	no	na	0.07	1.32	8821.88	16063.4	14186.5	297.688
YCR030C	SYP1	Suppressor of Yeast Profilin deletion	Protein of unknown function that is involved in endocytic site formation; may regulate assembly and disassembly of the septin ring; colocalizes and interacts with septin subunits; potential role in actin cytoskeletal organization	no	na	-0.04	-1.16	3768.19	4503.98	1626.97	2038.43
YCR031C	RPS14A	Ribosomal Protein of the Small subunit	Protein component of the small (40S) ribosomal subunit; required for ribosome assembly and 20S pre-rRNA processing; mutations confer cryptopleurine resistance; homologous to mammalian ribosomal protein S14 and bacterial S11; RPS14A has a paralog, RPS14B, that arose from the whole genome duplication	no	na	na	na	61460.7	25954.1	47201.9	1870.36
YCR032W	BPH1	Beige Protein Homolog	Protein homologous to Chediak-Higashi syndrome and Beige proteins; both of which are implicated in disease syndromes in human and mouse, respectively, due to defective lysosomal trafficking; mutant phenotype and genetic interactions suggest a role in protein sorting	yes	high-throughput	-0.14	-0.35	56.7458	47.1009	42.6374	94.3885
YCR033W	SNT1	SaNT domains	Subunit of the Set3C deacetylase complex; interacts directly with the Set3C subunit, Sif2p; putative DNA-binding protein; mutant has increased aneuploidy tolerance; relocalizes to the cytosol in response to hypoxia	no	na	na	na	10162.9	71246.5	18259.5	4956.96
YCR034W	FEN1	FENpropimorph resistance	Fatty acid elongase, involved in sphingolipid biosynthesis; acts on fatty acids of up to 24 carbons in length; mutations have regulatory effects on 1,3-beta-glucan synthase, vacuolar ATPase, and the secretory pathway; FEN1 has a paralog, ELO1, that arose from the whole genome duplication	no	na	-0.03	2.6	67.4369	54.7677	769.392	338.348
YCR035C	RRP43	Ribosomal RNA Processing	Exosome non-catalytic core component; involved in 3'-5' RNA processing and degradation in both the nucleus and the cytoplasm; has similarity to E. coli RNase PH and to human hRrp43p (OIP2, EXOSC8); protein abundance increases in response to DNA replication stress	no	na	na	na	231.789	188.932	440.646	243.043
YCR036W	RBK1	RiBoKinase	Putative ribokinase	no	na	na	na	5727.35	3603.85	2866.32	200.986
YCR037C	PHO87	PHOsphate metabolism	Low-affinity inorganic phosphate (Pi) transporter; acts upstream of Pho81p in regulation of the PHO pathway; expression is independent of Pi concentration and Pho4p activity; contains 12 membrane-spanning segments; PHO87 has a paralog, PHO90, that arose from the whole genome duplication	no	na	na	na	7735.56	8500.63	8223.85	578.686
YCR043C	na	na	Putative protein of unknown function; green fluorescent protein (GFP)-fusion protein localizes to the Golgi apparatus; YCR043C is not an essential gene	no	na	na	na	50594.6	34057.3	34729.9	88949.7
YCR044C	PER1	protein Processing in the ER	Protein of the endoplasmic reticulum, required for GPI-phospholipase A2 activity that remodels the GPI anchor as a prerequisite for association of GPI-anchored proteins with lipid rafts; functionally complemented by human ortholog PERLD1	no	na	na	na	12111.1	8074.76	10241.9	39705.3
YCR045C	RRT12	Regulator of rDNA Transcription	Probable subtilisin-family protease with a role in formation of the dityrosine layer of spore walls; localizes to the spore wall and also the nuclear envelope and ER region in mature spores	no	na	na	na	4513.83	2376.14	7419.66	562.33
YCR046C	IMG1	Integrity of Mitochondrial Genome	Mitochondrial ribosomal protein of the large subunit, required for respiration and for maintenance of the mitochondrial genome	yes	computational	na	na	8051.67	84.2781	15195.3	109.122
YCR047C	BUD23	BUD site selection	Methyltransferase, methylates residue G1575 of 18S rRNA; required for rRNA processing and nuclear export of 40S ribosomal subunits independently of methylation activity; diploid mutant displays random budding pattern	no	na	na	na	57.2452	73.8308	200.307	468.189
YCR048W	ARE1	Acyl-coenzyme A: cholesterol acyl transferase-Related Enzyme	Acyl-CoA:sterol acyltransferase; endoplasmic reticulum enzyme that contributes the major sterol esterification activity in the absence of oxygen; ARE1 has a paralog, ARE2, that arose from the whole genome duplication	no	na	-0.06	0.36	84393.3	90449.6	98414.2	41826.4
YCR049C	na	na	Dubious open reading frame unlikely to encode a protein, based on available experimental and comparative sequence data	no	na	na	na	13008.5	9292.38	2873.13	1401.99
YCR050C	na	na	Non-essential protein of unknown function; deletion mutant is synthetically sick or lethal with alpha-synuclein	no	na	na	na	1318.37	794.524	406.602	203.205
YCR051W	na	na	Putative protein of unknown function; green fluorescent protein (GFP)-fusion protein localizes to the cytoplasm and nucleus; contains ankyrin (Ank) repeats; YCR051W is not an essential gene	no	na	na	na	45500.1	16629.2	38134.1	42890.7
YCR052W	RSC6	Remodel the Structure of Chromatin	Component of the RSC chromatin remodeling complex; essential for mitotic growth; RSC6 has a paralog, SNF12, that arose from the whole genome duplication	no	na	na	na	132.23	132.635	159.631	253.741
YCR053W	THR4	THReonine requiring	Threonine synthase, conserved protein that catalyzes formation of threonine from O-phosphohomoserine; expression is regulated by the GCN4-mediated general amino acid control pathway	no	na	-0.11	0.5	51.4958	26.131	44.8319	181.435
YCR054C	CTR86	Copper TRansport protein	Essential protein of unknown function; with orthologs in Ashbya gossypii and Candida albicans; similar to human ATXN10, mutations in which cause spinocerebellar ataxia type 10; codon usage corresponds to that observed for yeast genes expressed at low levels; relative distribution to the nucleus increases upon DNA replication stress	no	na	na	na	42.4489	60.9572	42.8274	132.956
YCR059C	YIH1	Yeast Impact Homolog	Negative regulator of eIF2 kinase Gcn2p; competes with Gcn2p for binding to Gcn1p; may contribute to regulation of translation in response to starvation via regulation of Gcn2p; binds to monomeric actin and to ribosomes and polyribosomes; ortholog of mammalian IMPACT	no	na	na	na	248.3	1022.14	686.456	298.83
YCR060W	TAH1	Tpr-containing protein Associated with Hsp90	Component of the conserved R2TP complex (Rvb1-Rvb2-Tah1-Pih1); contains a single TPR domain with at least two TPR motifs; R2TP complex interacts with Hsp90 (Hsp82p and Hsc82p) to mediate assembly large protein complexes such as box C/D snoRNPs and RNA polymerase II	no	na	na	na	59367.6	55328.9	50175.9	11953.4
YCR061W	na	na	Protein of unknown function; green fluorescent protein (GFP)-fusion protein localizes to the cytoplasm in a punctate pattern; induced by treatment with 8-methoxypsoralen and UVA irradiation	no	na	na	na	239.77	86.0487	167.882	182.864
YCR062W	na	na	Merged open reading frame, does not encode a discrete protein; YCR062W was originally annotated as an independent ORF, but as a result of a sequence change, it was merged with an adjacent ORF into a single reading frame, designated YCR061W	no	na	na	na	9838.02	6463.29	8999.15	5670.64
YCR063W	BUD31	BUD site selection	Component of the SF3b subcomplex of the U2 snRNP; diploid mutants display a random budding pattern instead of the wild-type bipolar pattern; facilitates passage through G1/S Start, but is not required for G2/M transition or exit from mitosis	no	na	na	na	173.173	70.2294	276.772	158.821
YCR064C	na	na	Dubious open reading frame unlikely to encode a protein, based on experimental and comparative sequence data; partially overlaps the verified gene BUD31	no	na	na	na	37.0754	23.1714	33.5616	126.468
YCR065W	HCM1	High-Copy suppressor of Calmodulin	Forkhead transcription factor that drives S-phase specific expression of genes involved in chromosome segregation, spindle dynamics, and budding; suppressor of calmodulin mutants with specific SPB assembly defects; telomere maintenance role	no	na	na	na	37083.8	38728.6	30276.8	17123.9
YCR066W	RAD18	RADiation sensitive	E3 ubiquitin ligase; forms heterodimer with Rad6p to monoubiquitinate PCNA-K164; heterodimer binds single-stranded DNA and has single-stranded DNA dependent ATPase activity; required for postreplication repair; SUMO-targeted ubiquitin ligase (STUbl) that contains a SUMO-interacting motif (SIM) which stimulates its ubiquitin ligase activity towards the sumoylated form of PCNA	no	na	na	na	15343.7	21036.7	16871	12157.6
YCR067C	SED4	Suppressor of Erd2 Deletion	Integral ER membrane protein that stimulates Sar1p GTPase activity; involved in COPII vesicle budding through disassociation of coat proteins from membranes onto liposomes; binds Sec16p; SED4 has a paralog, SEC12, that arose from the whole genome duplication	no	na	0	0.46	77248.1	104924	70067.9	10963
YCR068W	ATG15	AuTophaGy related	Lipase required for intravacuolar lysis of autophagic bodies and Cvt bodies; targeted to intravacuolar vesicles during autophagy via the multivesicular body (MVB) pathway	no	na	0	0.2	23440.9	5461.27	618.71	51.4936
YCR069W	CPR4	Cyclosporin-sensitive Proline Rotamase	Peptidyl-prolyl cis-trans isomerase (cyclophilin); catalyzes the cis-trans isomerization of peptide bonds N-terminal to proline residues; has a potential role in the secretory pathway; CPR4 has a paralog, CPR8, that arose from the whole genome duplication	no	na	na	na	82055.4	61165.2	52725.7	242364
YCR071C	IMG2	Integrity of Mitochondrial Genome	Mitochondrial ribosomal protein of the large subunit	yes	computational	na	na	3242.04	18.6653	5726.77	174.906
YCR072C	RSA4	RiboSome Assembly	WD-repeat protein involved in ribosome biogenesis; may interact with ribosomes; required for maturation and efficient intra-nuclear transport or pre-60S ribosomal subunits, localizes to the nucleolus	no	na	na	na	41.642	16.5664	18.3634	215.25
YCR073C	SSK22	Suppressor of Sensor Kinase	MAP kinase kinase kinase of HOG1 mitogen-activated signaling pathway; functionally redundant with Ssk2p; interacts with and is activated by Ssk1p; phosphorylates Pbs2p; SSK22 has a paralog, SSK2, that arose from the whole genome duplication	no	na	na	na	21961.9	33918.1	36442.8	6297.07
YCR073W	na	na	na	no	na	na	na	80260.5	66216.9	62615.1	25365.5
YCR075C	ERS1	ERd Suppressor	Protein with similarity to human cystinosin, which is a H(+)-driven transporter involved in L-cystine export from lysosomes and implicated in the disease cystinosis; contains seven transmembrane domains	no	na	na	na	80881.2	100884	83637.3	21235.8
YCR075W	na	na	na	no	na	na	na	666.569	576.452	1935.35	165.802
YCR076C	FUB1	FUnction of Boundary	Putative protein of unknown function; interacts physically with multiple subunits of the 20S proteasome and genetically with genes encoding 20S core particle and 19S regulatory particle subunits; exhibits boundary activity which blocks the propagation of heterochromatic silencing; contains a PI31 proteasome regulator domain and sequence similarity with human PSMF1, a proteasome inhibitor; not an …	no	na	na	na	90909.3	38797	51642.5	26345.8
YCR077C	PAT1	Protein Associated with Topoisomerase II	Deadenylation-dependent mRNA-decapping factor; also required for faithful chromosome transmission, maintenance of rDNA locus stability, and protection of mRNA 3'-UTRs from trimming; associated with topoisomerase II; functionally linked to Pab1p; forms cytoplasmic foci upon DNA replication stress	no	na	-0.09	0.09	1961.19	2716.82	9872.52	16027.4
YCR079W	PTC6	Phosphatase Two C	Mitochondrial type 2C protein phosphatase (PP2C) with similarity to mammalian PP1Ks; involved in mitophagy; null mutant is sensitive to rapamycin and has decreased phosphorylation of the Pda1 subunit of pyruvate dehydrogenase	yes	high-throughput	na	na	6881.06	7280.06	7866.31	1612.78
YCR081W	SRB8	Suppressor of RNA polymerase B	Subunit of the RNA polymerase II mediator complex; associates with core polymerase subunits to form the RNA polymerase II holoenzyme; essential for transcriptional regulation; involved in glucose repression	no	na	na	na	33989.9	3198.55	5631.3	4524.88
YCR082W	AHC2	Ada Histone acetyltransferase complex Component	Component of the ADA histone acetyltransferase complex; Ach2p and Ach1p are unique to the ADA complex and not shared with the related SAGA and SLIK complexes; may tether Ach1p to the complex	no	na	na	na	10907	10705.6	11637.8	7584.13
YCR083W	TRX3	ThioRedoXin	Mitochondrial thioredoxin, highly conserved oxidoreductase required to maintain the redox homeostasis of the cell, forms the mitochondrial thioredoxin system with Trr2p, redox state is maintained by both Trr2p and Glr1p	yes	computational	0.02	-0.44	56243.8	53384.6	65174	10203.8
YCR084C	TUP1	deoxyThymidine monophosphate UPtake	General repressor of transcription, forms complex with Cyc8p, involved in the establishment of repressive chromatin structure through interactions with histones H3 and H4, appears to enhance expression of some genes	no	na	na	na	22.9594	17.3445	37.2843	144.98
YCR085W	na	na	Dubious open reading frame unlikely to encode a protein, based on available experimental and comparative sequence data	no	na	na	na	35228.7	18808.7	28115.3	5572.48
YCR086W	CSM1	Chromosome Segregation in Meiosis	Nucleolar protein that forms a complex with Lrs4p and then Mam1p at kinetochores during meiosis I to mediate accurate homolog segregation; required for condensin recruitment to the replication fork barrier site and rDNA repeat segregation	no	na	na	na	1244.2	3303.82	13837.9	1653.33
YCR087C	na	na	na	no	na	na	na	15232.5	5725.75	9661.89	207.644
YCR087W	na	na	Dubious open reading frame unlikely to encode a protein, based on available experimental and comparative sequence data; partially overlaps uncharacterized gene YCR087C-A; YCR087W is not an essential gene	no	na	na	na	14565.3	11240.2	12789.3	1085.41
YCR088W	ABP1	Actin Binding Protein	Actin-binding protein of the cortical actin cytoskeleton; important for activation of the Arp2/3 complex that plays a key role actin in cytoskeleton organization; phosphorylation within its PRR (Proline-Rich Region), mediated by Cdc28p and Pho85p, protects Abp1p from proteolysis mediated by its own PEST sequences	no	na	-0.04	0.09	56655.5	123023	86136.4	23271
YCR089W	FIG2	Factor-Induced Gene	Cell wall adhesin, expressed specifically during mating; may be involved in maintenance of cell wall integrity during mating; FIG2 has a paralog, AGA1, that arose from the whole genome duplication	no	na	na	na	32505.5	47097.6	49429.6	31318.5
YCR090C	na	na	Putative protein of unknown function; green fluorescent protein (GFP)-fusion protein localizes to the cytoplasm and nucleus; YCR090C is not an essential gene	no	na	na	na	13737.1	8344.33	14705.8	2208.99
YCR091W	KIN82	protein KINase	Putative serine/threonine protein kinase; implicated in the regulation of phospholipid asymmetry through the activation of phospholipid translocases (flippases) Lem3p-Dnf1p/Dnf2p; KIN82 has a paralog, FPK1, that arose from the whole genome duplication	no	na	na	na	9069.93	8013.09	9482.85	1813.02
YCR092C	MSH3	MutS Homolog	Mismatch repair protein, forms dimers with Msh2p that mediate repair of insertion or deletion mutations and removal of nonhomologous DNA ends, contains a PCNA (Pol30p) binding motif required for genome stability	no	na	na	na	27147.8	18290	20603.4	5592.97
YCR093W	CDC39	Cell Division Cycle	Component of the CCR4-NOT complex, which has multiple roles in regulating mRNA levels including regulation of transcription and destabilizing mRNAs by deadenylation; basal transcription factor	no	na	na	na	116.283	78.1292	131.012	142.606
YCR094W	CDC50	Cell Division Cycle	Endosomal protein that interacts with phospholipid flippase Drs2p; interaction with Cdc50p is essential for Drs2p catalytic activity; mutations affect cell polarity and polarized growth; similar to Lem3p; CDC50 has a paralog, YNR048W, that arose from the whole genome duplication	no	na	na	na	32072.2	89727.1	14350.5	1474.69
YCR095C	OCA4	Oxidant-induced Cell-cycle Arrest	Cytoplasmic protein required for replication of Brome mosaic virus in S. cerevisiae, which is a model system for studying replication of positive-strand RNA viruses in their natural hosts	no	na	na	na	467.641	631.145	5.42248	110.386
YCR095W	na	na	na	no	na	na	na	23.2669	18.4565	13.7306	119.654
YCR098C	GIT1	GlycerophosphoInosiTol	Plasma membrane permease, mediates uptake of glycerophosphoinositol and glycerophosphocholine as sources of the nutrients inositol and phosphate; expression and transport rate are regulated by phosphate and inositol availability	no	na	0.04	-0.32	84627.4	92809.6	70001.9	237619
YCR099C	na	na	Putative protein of unknown function	no	na	na	na	20294.4	21079.8	25470.5	1281.4
YCR100C	na	na	Putative protein of unknown function	no	na	na	na	41420.1	53158.1	104163	6025.21
YCR101C	na	na	Putative protein of unknown function; localizes to the membrane fraction; YCR101C is not an essential gene	no	na	na	na	26086.2	27578.9	33897.3	5140.17
YCR102C	na	na	Putative protein of unknown function, involved in copper metabolism; similar to C. carbonum toxD gene; member of the quinone oxidoreductase family	no	na	na	na	63431.1	85186.9	76670.1	318429
YCR102W	na	na	na	no	na	na	na	76608.9	52806.4	72800.3	188224
YCR105W	ADH7	Alcohol DeHydrogenase	NADPH-dependent medium chain alcohol dehydrogenase with broad substrate specificity; member of the cinnamyl family of alcohol dehydrogenases; may be involved in fusel alcohol synthesis or in aldehyde tolerance	no	na	na	na	128763	98225.9	156466	51629.6
YCR106W	RDS1	Regulator of Drug Sensitivity	Putative zinc cluster transcription factor; involved in conferring resistance to cycloheximide	no	na	na	na	85236	78620.9	102244	39844.1
YCR107W	AAD3	Aryl-Alcohol Dehydrogenase	Putative aryl-alcohol dehydrogenase; similar to P. chrysosporium aryl-alcohol dehydrogenase; mutational analysis has not yet revealed a physiological role; AAD3 has a paralog, AAD15, that arose from a segmental duplication	no	na	na	na	51817.6	48772.2	58645.4	102642
YDL001W	RMD1	Required for Meiotic nuclear Division	Cytoplasmic protein required for sporulation	no	na	na	na	9162.26	8578.87	5889.35	592.171
YDL002C	NHP10	Non-Histone Protein	Protein related to mammalian high mobility group proteins; preferentially binds DNA ends, protecting them from exonucleatic cleavage; likely component of the chromatin-remodeling complex INO80 complex; proposed to be involved in DNA repair	no	na	na	na	2349.34	5770.46	748.036	128.93
YDL003W	MCD1	Mitotic Chromosome Determinant	Essential alpha-kleisin subunit of the cohesin complex; required for sister chromatid cohesion in mitosis and meiosis; apoptosis induces cleavage and translocation of a C-terminal fragment to mitochondria; expression peaks in S phase	yes	manually curated	na	na	3.33431	36.8867	21.3302	244.888
YDL005C	MED2	MEDiator complex	Subunit of the RNA polymerase II mediator complex; associates with core polymerase subunits to form the RNA polymerase II holoenzyme; essential for transcriptional regulation; relocalizes to the cytosol in response to hypoxia	no	na	na	na	106.398	60.6879	88.2937	61.0123
YDL006W	PTC1	Phosphatase type Two C	Type 2C protein phosphatase (PP2C); dephosphorylates Hog1p, inactivating osmosensing MAPK cascade; involved in Fus3p activation during pheromone response; deletion affects precursor tRNA splicing, mitochondrial inheritance, and sporulation	no	na	-0.22	-8.42	147.895	42.1301	171.353	246.784
YDL008W	APC11	Anaphase Promoting Complex	Catalytic core subunit, Anaphase-Promoting Complex/Cyclosome (APC/C); which is a ubiquitin-protein ligase required for degradation of anaphase inhibitors, including mitotic cyclins, during the metaphase/anaphase transition; contains a RING-H2 domain that is required for activity	no	na	na	na	63.2076	7.72488	57.9114	33.571
YDL009C	na	na	Protein of unknown function; mRNA identified as translated by ribosome profiling data; partially overlaps the verified ORF YDL010W; YDL009C is not an essential gene	no	na	na	na	69.2345	856.693	1664.04	34080
YDL010W	GRX6	GlutaRedoXin	Cis-golgi localized monothiol glutaredoxin, binds Fe-S cluster; more similar in activity to dithiol than other monothiol glutaredoxins; involved in the oxidative stress response; GRX6 has a paralog, GRX7, that arose from the whole genome duplication	no	na	na	na	698.3	866.887	974.741	858.949
YDL011C	na	na	Dubious open reading frame unlikely to encode a protein, based on available experimental and comparative sequence data; overlaps the uncharacterized ORF YDL010W	no	na	na	na	21843.1	25797.9	29673.2	3348.35
YDL012C	na	na	Tail-anchored plasma membrane protein with a conserved CYSTM module; possibly involved in response to stress; may contribute to non-homologous end-joining (NHEJ) based on ydl012c htz1 double null phenotype; YDL012C has a paralog, YBR016W, that arose from the whole genome duplication	no	na	na	na	16427.2	248.728	8143.86	131.572
YDL013W	SLX5	Synthetic Lethal of unknown [X] function	Subunit of the Slx5-Slx8 SUMO-targeted ubiquitin ligase (STUbL) complex, stimulated by SUMO-modified substrates; contains a RING domain and two SIMs (SUMO-interacting motifs); forms SUMO-dependent nuclear foci, including DNA repair centers	no	na	na	na	96.0089	70.1118	104.331	108.384
YDL016C	na	na	Dubious open reading frame unlikely to encode a protein, based on available experimental and comparative sequence data; partially overlaps the verified ORF CDC7/YDL153C, the catalytic subunit of a complex that regulates DNA replication	no	na	na	na	139.82	58.0071	36.345	146.313
YDL017W	CDC7	Cell Division Cycle	DDK (Dbf4-dependent kinase) catalytic subunit; required for origin firing and replication fork progression in mitotic S phase through phosphorylation of Mcm2-7p complexes and Cdc45p; kinase activity correlates with cyclical DBF4 expression; required for pre-meiotic DNA replication, meiotic DSB formation, recruitment of the monopolin complex to kinetochores during meiosis I and as a gene-specific …	no	na	na	na	34.0683	32.8959	5.17019	239.685
YDL018C	ERP3	Emp24p/Erv25p Related Protein	Protein with similarity to Emp24p and Erv25p, member of the p24 family involved in ER to Golgi transport	no	na	-0.01	0.47	14805.9	16591.4	13314	31462
YDL019C	OSH2	OxySterol binding protein Homolog	Member of an oxysterol-binding protein family with seven members; in S. cerevisiae, family members have overlapping, redundant functions in sterol metabolism and collectively perform a function essential for viability; OSH2 has a paralog, SWH1, that arose from the whole genome duplication	no	na	0.01	0.64	6985.55	8330.23	3351.6	4025.61
YDL020C	RPN4	Regulatory Particle Non-ATPase	Transcription factor that stimulates expression of proteasome genes; Rpn4p levels are in turn regulated by the 26S proteasome in a negative feedback control mechanism; RPN4 is transcriptionally regulated by various stress responses; relative distribution to the nucleus increases upon DNA replication stress	no	na	na	na	20.4175	842.089	13.1997	445.297
YDL021W	GPM2	Glycerate PhosphoMutase	Homolog of Gpm1p phosphoglycerate mutase; converts 3-phosphoglycerate to 2-phosphoglycerate in glycolysis; may be non-functional; GPM2 has a paralog, GPM3, that arose from the whole genome duplication	no	na	na	na	16645.1	22327	18556.3	1862.61
YDL022W	GPD1	Glycerol-3-Phosphate Dehydrogenase	NAD-dependent glycerol-3-phosphate dehydrogenase; key enzyme of glycerol synthesis, essential for growth under osmotic stress; expression regulated by high-osmolarity glycerol response pathway; protein abundance increases in response to DNA replication stress; constitutively inactivated via phosphorylation by the protein kinases YPK1 and YPK2, dephosphorylation increases catalytic activity; GPD1 …	no	na	-0.05	-0.32	44735.4	36706.4	37403.1	1949.67
YDL023C	na	na	Dubious open reading frame, unlikely to encode a protein; not conserved in other Saccharomyces species; overlaps the verified gene GPD1; deletion confers sensitivity to GSAO; deletion in cyr1 mutant results in loss of stress resistance	no	na	na	na	26548.9	14395.3	15638	1689.34
YDL024C	DIA3	Digs Into Agar	Protein of unknown function, involved in invasive and pseudohyphal growth	no	na	na	na	10320.7	16329.8	15920.5	5821.97
YDL025C	RTK1	Ribosome biogenesis and TRNA synthetase-associated Kinase	Putative protein kinase, potentially phosphorylated by Cdc28p; interacts with ribosome biogenesis factors, Cka2, Gus1 and Arc1; protein abundance increases in response to DNA replication stress	no	na	na	na	13245.5	12124.7	17467	1517.68
YDL026W	na	na	Dubious ORF unlikely to encode a protein, based on available experimental and comparative sequence data	no	na	na	na	25325.5	46911.3	63763.2	16215.3
YDL027C	na	na	Putative protein of unknown function; the authentic, non-tagged protein is detected in highly purified mitochondria in high-throughput studies; YDL027C is not an essential gene	yes	high-throughput	0.04	-0.19	25984.1	34071.1	25078.8	9039.24
YDL030W	PRP9	Pre-mRNA Processing	Subunit of the SF3a splicing factor complex, required for spliceosome assembly; acts after the formation of the U1 snRNP-pre-mRNA complex	no	na	na	na	33.8564	22.8263	2.61365	105.354
YDL031W	DBP10	Dead Box Protein	Putative ATP-dependent RNA helicase of the DEAD-box protein family, constituent of 66S pre-ribosomal particles; essential protein involved in ribosome biogenesis	no	na	na	na	25.199	12.3377	3.81466	87.9007
YDL032W	na	na	Dubious open reading frame unlikely to encode a protein, based on available experimental and comparative sequence data; partially overlaps verified gene SLM3/YDL033C; YDL032W is not an essential gene	no	na	na	na	2312.66	338.121	1860.99	4682.64
YDL033C	SLM3	Synthetic Lethal with Mss4	tRNA-specific 2-thiouridylase, responsible for 2-thiolation of the wobble base of mitochondrial tRNAs; human ortholog is implicated in myoclonus epilepsy associated with ragged red fibers (MERRF)	yes	computational	na	na	36.9115	17.5063	126.68	170.631
YDL034W	na	na	Dubious open reading frame unlikely to encode a protein, based on available experimental and comparative sequence data; partially overlaps with verified gene GPR1/YDL035C; YDL034W is not an essential gene	no	na	na	na	18773.4	8093.66	16985.5	2541.97
YDL035C	GPR1	G-Protein coupled Receptor	Plasma membrane G protein coupled receptor (GPCR) that interacts with the heterotrimeric G protein alpha subunit, Gpa2p, and with Plc1p; sensor that integrates nutritional signals with the modulation of cell fate via PKA and cAMP synthesis	no	na	0	-1.8	115.931	60.5401	144.232	160.237
YDL036C	PUS9	PseudoUridine Synthase	Mitochondrial tRNA:pseudouridine synthase; catalyzes the formation of pseudouridine at position 32 in mitochondrial tRNAs; contains an N-terminal mitochondrial targeting sequence; PUS9 has a paralog, RIB2, that arose from the whole genome duplication	yes	computational	na	na	23729.7	8471.13	16114.5	14258.1
YDL037C	BSC1	Bypass of Stop Codon	Protein of unconfirmed function; similar to cell surface flocculin Flo11p; ORF exhibits genomic organization compatible with a translational readthrough-dependent mode of expression	no	na	na	na	11948.7	16013.3	14079.6	37418
YDL038C	na	na	Merged open reading frame, does not encode a discrete protein; YDL038C was originally annotated as an independent ORF, but as a result of a sequence correction, was merged with adjacent ORF PRM7/YDL039C into a single open reading frame	no	na	na	na	219.901	198.031	393.372	104.87
YDL039C	PRM7	Pheromone-Regulated Membrane protein	Pheromone-regulated protein, predicted to have one transmembrane segment; promoter contains Gcn4p binding elements	no	na	na	na	1868.07	34.3831	4142.82	403.878
YDL040C	NAT1	N-terminal AcetylTransferase	Subunit of the N-terminal acetyltransferase NatA (Nat1p, Ard1p, Nat5p); N-terminally acetylates many proteins, which influences multiple processes such as the cell cycle, heat-shock resistance, mating, sporulation, and telomeric silencing	yes	high-throughput	na	na	50.6329	27.8893	18.8457	173.765
YDL041W	na	na	Dubious open reading frame unlikely to encode a protein, based on available experimental and comparative sequence data; overlaps the verified gene SIR2/YDL042C	no	na	na	na	274.234	238.476	195.613	127.747
YDL042C	SIR2	Silent Information Regulator	Conserved NAD+ dependent histone deacetylase of the Sirtuin family; involved in regulation of lifespan; plays roles in silencing at HML, HMR, telomeres, and the rDNA locus; negatively regulates initiation of DNA replication; functions as a regulator of autophagy like mammalian homolog SIRT1, and also of mitophagy; SIR2 has a paralog, HST1, that arose from the whole genome duplication	no	na	na	na	1684.77	956.493	363.431	148.663
YDL043C	PRP11	Pre-mRNA Processing	Subunit of the SF3a splicing factor complex, required for spliceosome assembly	no	na	na	na	75.4005	23.6073	63.1835	210.57
YDL044C	MTF2	Mitochondrial Transcription Factor	Mitochondrial matrix protein that interacts with an N-terminal region of mitochondrial RNA polymerase (Rpo41p) and couples RNA processing and translation to transcription	yes	computational	na	na	2055.33	98.9968	2844.62	319.47
YDL045W	na	na	na	no	na	na	na	232.703	11.1327	619.865	164.089
YDL046W	NPC2	Niemann Pick type C homolog	Functional homolog of human NPC2/He1, which is a cholesterol-binding protein whose deficiency causes Niemann-Pick type C2 disease involving retention of cholesterol in lysosomes	no	na	0	-0.27	71.6365	49.8528	56.341	225.409
YDL047W	SIT4	Suppressor of Initiation of Transcription	Type 2A-related serine-threonine phosphatase that functions in the G1/S transition of the mitotic cycle; cytoplasmic and nuclear protein that modulates functions mediated by Pkc1p including cell wall and actin cytoskeleton organization	no	na	na	na	100.505	8.69359	91.7934	251.407
YDL048C	STP4	protein with similarity to Stp1p	Protein containing a Kruppel-type zinc-finger domain; similar to Stp1p, Stp2p; predicted transcription factor; relative distribution to the nucleus increases upon DNA replication stress; STP4 has a paralog, STP3, that arose from the whole genome duplication	yes	computational	na	na	32854.6	36330.6	38948.8	5081.63
YDL049C	KNH1	Kre9(Nine) Homolog	Protein with similarity to Kre9p, which is involved in cell wall beta 1,6-glucan synthesis; overproduction suppresses growth defects of a kre9 null mutant; required for propionic acid resistance	no	na	na	na	15129.8	14720	42334.4	7687.99
YDL050C	na	na	Dubious ORF unlikely to encode a protein, based on available experimental and comparative sequence data	no	na	na	na	21442.7	90527.6	87811.1	8454.81
YDL051W	LHP1	La-Homologous Protein	RNA binding protein required for maturation of tRNA and U6 snRNA precursors; acts as a molecular chaperone for RNAs transcribed by polymerase III; homologous to human La (SS-B) autoantigen	no	na	na	na	7115.43	6781.44	5405.95	962.306
YDL052C	SLC1	SphingoLipid Compensation	1-acyl-sn-glycerol-3-phosphate acyltransferase, catalyzes the acylation of lysophosphatidic acid to form phosphatidic acid, a key intermediate in lipid metabolism; enzymatic activity detected in lipid particles and microsomes	no	na	-0.08	-1.16	4158.91	2770.37	3686.83	14765.8
YDL053C	PBP4	Pbp1p Binding Protein	Pbp1p binding protein; interacts strongly with Pab1p-binding protein 1 (Pbp1p) in the yeast two-hybrid system; also interacts with Lsm12p in a copurification assay; relative distribution to the nucleus increases upon DNA replication stress	no	na	na	na	15924.4	13697.6	14369.6	2454.65
YDL054C	MCH1	MonoCarboxylate transporter Homologue	Protein with similarity to mammalian monocarboxylate permeases, which are involved in transport of monocarboxylic acids across the plasma membrane; mutant is not deficient in monocarboxylate transport	no	na	na	na	13920.2	11191.5	13060.1	6873.61
YDL056W	MBP1	MluI-box Binding Protein	Transcription factor; involved in regulation of cell cycle progression from G1 to S phase, forms a complex with Swi6p that binds to MluI cell cycle box regulatory element in promoters of DNA synthesis genes	no	na	na	na	960.712	262.027	5209.76	343.028
YDL057W	na	na	Putative protein of unknown function; YDL057W is not an essential gene	no	na	na	na	19995.1	24179.5	22988.7	7647.83
YDL059C	RAD59	RADiation sensitive	Protein involved DNA double-strand break repair; repairs breaks in DNA during vegetative growth via recombination and single-strand annealing; anneals complementary single-stranded DNA; forms nuclear foci upon DNA replication stress; required for loading of Rad52p to DSBs; paralog of Rad52p	no	na	na	na	32392.1	26042.5	32473.9	8144.01
YDL061C	RPS29B	Ribosomal Protein of the Small subunit	Protein component of the small (40S) ribosomal subunit; homologous to mammalian ribosomal protein S29 and bacterial S14; RPS29B has a paralog, RPS29A, that arose from the whole genome duplication	no	na	na	na	118.737	192.396	378.514	132.26
YDL062W	na	na	Dubious open reading frame unlikely to encode a protein, based on available experimental and comparative sequence data; partially overlaps uncharacterized ORF YDL063C; YDL062W is not essential	no	na	na	na	8964.82	14180.8	7658.46	3728.96
YDL063C	SYO1	SYnchronized impOrt or SYmpOrtin	Transport adaptor or symportin; facilitates synchronized nuclear coimport of the two 5S-rRNA binding proteins Rpl5p and Rpl11p; required for biogenesis of the large ribosomal subunit; green fluorescent protein (GFP)-fusion protein localizes to the cytoplasm and nucleus	no	na	na	na	3260.28	3096.49	7637.61	136.349
YDL065C	PEX19	PEroXisome related	Chaperone and import receptor for newly-synthesized class I PMPs; binds peroxisomal membrane proteins (PMPs) in the cytoplasm and delivers them to the peroxisome for subsequent insertion into the peroxisomal membrane; interacts with Myo2p and contributes to peroxisome partitioning	no	na	na	na	22966.4	27133.3	22390.3	11738.9
YDL066W	IDP1	Isocitrate Dehydrogenase, NADP-specific	Mitochondrial NADP-specific isocitrate dehydrogenase, catalyzes the oxidation of isocitrate to alpha-ketoglutarate; not required for mitochondrial respiration and may function to divert alpha-ketoglutarate to biosynthetic processes	yes	computational	0	0.09	4666.67	9320.23	10752.9	4571.15
YDL067C	COX9	Cytochrome c OXidase	Subunit VIIa of cytochrome c oxidase, which is the terminal member of the mitochondrial inner membrane electron transport chain	yes	computational	0.2	-0.39	2339.51	148.428	102.502	177.191
YDL068W	na	na	Dubious ORF unlikely to encode a protein, based on available experimental and comparative sequence data	no	na	na	na	14456.7	219.669	8433.05	488.418
YDL069C	CBS1	Cytochrome B Synthesis	Mitochondrial translational activator of the COB mRNA; membrane protein that interacts with translating ribosomes, acts on the COB mRNA 5'-untranslated leader	yes	computational	0.09	0.13	76.7365	53.3462	92.3004	237.189
YDL070W	BDF2	BromoDomain Factor	Protein involved in transcription initiation; acts at TATA-containing promoters; associates with the basal transcription factor TFIID; contains two bromodomains; corresponds to the C-terminal region of mammalian TAF1; redundant with Bdf1p; protein abundance increases in response to DNA replication stress; BDF2 has a paralog, BDF1, that arose from the whole genome duplication	no	na	na	na	9060.09	13392.1	6427.23	19911.7
YDL071C	na	na	Dubious open reading frame unlikely to encode a protein, based on available experimental and comparative sequence data; partially overlaps the verified ORF BDF2/YDL070W	no	na	na	na	10797.1	79869.3	5470.45	10296.4
YDL072C	YET3	Yeast Endoplasmic reticulum Transmembrane protein	Protein of unknown function; YET3 null mutant decreases the level of secreted invertase; homolog of human BAP31 protein; protein abundance increases in response to DNA replication stress	no	na	-0.06	1.04	36978.2	128181	39941.1	33192.4
YDL073W	na	na	Putative protein of unknown function; YDL073W is not an essential gene	no	na	na	na	26166.2	23454.3	18634	10685.1
YDL074C	BRE1	BREfeldin A sensitivity	E3 ubiquitin ligase, forms heterodimer with Rad6p to monoubiquinate histone H2B-K123, which is required for the subsequent methylation of histone H3-K4 and H3-K79; required for DSBR, transcription, silencing, and checkpoint control	no	na	-0.2	1.18	1696.82	993.265	687.141	210.189
YDL075W	RPL31A	Ribosomal Protein of the Large subunit	Ribosomal 60S subunit protein L31A; associates with karyopherin Sxm1p; loss of both Rpl31p and Rpl39p confers lethality; homologous to mammalian ribosomal protein L31, no bacterial homolog; RPL31A has a paralog, RPL31B, that arose from the whole genome duplication	no	na	na	na	20.761	4.7531	28.0023	414.342
YDL076C	RXT3	na	Subunit of the RPD3L complex; involved in histone deacetylation; protein abundance increases in response to DNA replication stress	no	na	na	na	32366	40799.1	41692.5	63252.8
YDL077C	VAM6	VAcuolar Morphogenesis	Vacuolar protein that plays a critical role in the tethering steps of vacuolar membrane fusion by facilitating guanine nucleotide exchange on small guanosine triphosphatase Ypt7p	no	na	na	na	366.938	58.1748	483.573	223.073
YDL078C	MDH3	Malate DeHydrogenase	Peroxisomal malate dehydrogenase, catalyzes interconversion of malate and oxaloacetate; involved in the glyoxylate cycle	no	na	0.03	-0.32	59646.2	38224.5	59065.9	41215.1
YDL079C	MRK1	Mds1p Related Kinase	Glycogen synthase kinase 3 (GSK-3) homolog; one of four GSK-3 homologs in S. cerevisiae that function to activate Msn2p-dependent transcription of stress responsive genes and that function in protein degradation; MRK1 has a paralog, RIM11, that arose from the whole genome duplication	no	na	na	na	484.886	419.997	450.662	452.865
YDL080C	THI3	THIamine metabolism	Regulatory protein that binds Pdc2p and Thi2p transcription factors; activates thiamine biosynthesis transcription factors Pdc2p and Thi2p by binding to them, but releases and de-activates them upon binding to thiamine pyrophosphate (TPP), the end product of the pathway; has similarity to decarboxylases but enzymatic activity is not detected	no	na	na	na	6732.79	13202.8	7952.67	15423.2
YDL081C	RPP1A	Ribosomal Protein P1 Alpha	Ribosomal stalk protein P1 alpha, involved in the interaction between translational elongation factors and the ribosome; accumulation of P1 in the cytoplasm is regulated by phosphorylation and interaction with the P2 stalk component	no	na	na	na	4373.01	14238.4	1278.31	95.4838
YDL082W	RPL13A	Ribosomal Protein of the Large subunit	Ribosomal 60S subunit protein L13A; not essential for viability; homologous to mammalian ribosomal protein L13, no bacterial homolog; RPL13A has a paralog, RPL13B, that arose from the whole genome duplication	no	na	na	na	164.051	105.564	146.32	109.144
YDL083C	RPS16B	Ribosomal Protein of the Small subunit	Protein component of the small (40S) ribosomal subunit; homologous to mammalian ribosomal protein S16 and bacterial S9; RPS16B has a paralog, RPS16A, that arose from the whole genome duplication	no	na	na	na	531.544	887.155	327.668	129.622
YDL084W	SUB2	SUppressor of Brr1-1	Component of the TREX complex required for nuclear mRNA export; member of the DEAD-box RNA helicase superfamily and is involved in early and late steps of spliceosome assembly; homolog of the human splicing factor hUAP56; relocalizes from nucleus to cytoplasm upon DNA replication stress	no	na	na	na	28.8697	16.9392	18.8564	96.6954
YDL085C	na	na	na	no	na	na	na	10154.4	10716.3	8355.28	1821.84
YDL085W	NDE2	NADH Dehydrogenase, External	Mitochondrial external NADH dehydrogenase; catalyzes the oxidation of cytosolic NADH; Nde1p and Nde2p are involved in providing the cytosolic NADH to the mitochondrial respiratory chain; NDE2 has a paralog, NDE1, that arose from the whole genome duplication	yes	computational	0.12	-0.18	75.9849	35.4282	37.6305	74.2237
YDL086W	na	na	Putative carboxymethylenebutenolidase; the authentic, non-tagged protein is detected in highly purified mitochondria in high-throughput studies; YDL086W is not an essential gene	yes	high-throughput	-0.05	-0.3	9414.26	5959.5	8674.27	1308.28
YDL087C	LUC7	Lethal Unless Cap-binding complex is produced	Essential protein associated with the U1 snRNP complex; splicing factor involved in recognition of 5' splice site; contains two zinc finger motifs; N-terminal zinc finger binds pre-mRNA; relocalizes to the cytosol in response to hypoxia	no	na	-0.09	-0.12	55.7911	15.3133	15.2993	192.315
YDL088C	ASM4	na	FG-nucleoporin component of central core of nuclear pore complex (NPC); contributes directly to nucleocytoplasmic transport; induces membrane tubulation, which may contribute to nuclear pore assembly; ASM4 has a paralog, NUP53, that arose from the whole genome duplication	no	na	na	na	22734.6	68893.6	9205.14	40479.7
YDL089W	NUR1	NUclear Rim1	Protein of unknown function; interacts with Csm1p, Lrs4p; required for rDNA repeat stability; null mutant causes increase in unequal sister-chromatid exchange; GFP-fusion protein localizes to the nuclear periphery, possible Cdc28p substrate	no	na	na	na	42342.9	45015.9	67025.5	61454.8
YDL090C	RAM1	RAS protein and A-factor Maturation	Beta subunit of the CAAX farnesyltransferase (FTase) that prenylates the a-factor mating pheromone and Ras proteins; required for the membrane localization of Ras proteins and a-factor; homolog of the mammalian FTase beta subunit	no	na	na	na	34.9567	28.017	32.7864	95.1187
YDL091C	UBX3	UBiquitin regulatory X	Subunit of the DSC ubiquitin ligase complex; UBX (ubiquitin regulatory X) domain-containing protein that interacts with Cdc48p; green fluorescent protein (GFP)-fusion protein localizes to the cytoplasm in a punctate pattern; ortholog of fission yeast Ucp10	no	na	na	na	9896	184.972	8279.34	624.331
YDL093W	PMT5	Protein O-MannosylTransferase	Protein O-mannosyltransferase, transfers mannose residues from dolichyl phosphate-D-mannose to protein serine/threonine residues; acts in a complex with Pmt3p, can instead interact with Pmt2p in some conditions; target for new antifungals	no	na	0.05	-0.18	191.93	90.0884	252.503	219.12
YDL094C	na	na	Dubious open reading frame unlikely to encode a protein, based on available experimental and comparative sequence data; partially overlaps verfied gene PMT5/YDL093W; YDL094C is not essential	no	na	na	na	46951	39830	53082.4	17199.9
YDL095W	PMT1	Protein O-MannosylTransferase	Protein O-mannosyltransferase of the ER membrane; transfers mannose from dolichyl phosphate-D-mannose to protein serine and threonine residues; 1 of 7 related proteins involved in O-glycosylation which is essential for cell wall rigidity; involved in ER quality control; amino terminus faces cytoplasm, carboxyl terminus faces ER lumen	no	na	-0.09	0.24	97.7227	71.2661	133.9	193.098
YDL096C	OPI6	OverProducer of Inositol	Dubious open reading frame unlikely to encode a protein, based on available experimental and comparative sequence data; partially overlaps verified gene PMT1/YDL095W; YDL096C is not essential	no	na	na	na	15195.6	24160.4	35700.5	69934.1
YDL097C	RPN6	Regulatory Particle Non-ATPase	Essential, non-ATPase regulatory subunit of the 26S proteasome lid; required for the assembly and activity of the 26S proteasome; the human homolog (S9 protein) partially rescues Rpn6p depletion; protein abundance increases in response to DNA replication stress	no	na	na	na	30.7929	12.3968	29.2971	59.5435
YDL099W	BUG1	Binder of USO1 and GRH1	Cis-golgi localized protein involved in ER to Golgi transport; forms a complex with the mammalian GRASP65 homolog, Grh1p; mutants are compromised for the fusion of ER-derived vesicles with Golgi membranes	no	na	0.01	-0.22	511.669	15.7045	300.955	200.819
YDL100C	GET3	Guided Entry of Tailanchored proteins	Guanine nucleotide exchange factor for Gpa1p; amplifies G protein signaling; subunit of the GET complex, which is involved in Golgi to ER trafficking and insertion of proteins into the ER membrane; has low-level ATPase activity; protein abundance increases in response to DNA replication stress	no	na	-0.14	1.72	53783.2	43825.7	51264.4	10787.8
YDL101C	DUN1	DNA-damage UNinducible	Cell-cycle checkpoint serine-threonine kinase; required for DNA damage-induced transcription of certain target genes, phosphorylation of Rad55p and Sml1p, and transient G2/M arrest after DNA damage; Mec1p and Dun1p function in same pathway to regulate both dNTP pools and telomere length; also regulates postreplicative DNA repair	no	na	na	na	462.041	236.646	110.916	104.854
YDL102W	POL3	POLymerase	Catalytic subunit of DNA polymerase delta; required for chromosomal DNA replication during mitosis and meiosis, intragenic recombination, repair of double strand DNA breaks, and DNA replication during nucleotide excision repair (NER)	no	na	na	na	21.1032	31.1196	20.5866	106.276
YDL104C	QRI7	na	Highly conserved mitochondrial protein, essential for t6A modification of mitochondrial tRNAs that decode ANN codons; similar to Kae1p and E. coli YgjD, both of which are also required for tRNA t6A modification	yes	computational	na	na	5182.89	2576.92	4124.19	1118.3
YDL106C	PHO2	PHOsphate metabolism	Homeobox transcription factor; regulatory targets include genes involved in phosphate metabolism; binds cooperatively with Pho4p to the PHO5 promoter; phosphorylation of Pho2p facilitates interaction with Pho4p; relocalizes to the cytosol in response to hypoxia	no	na	0.1	-0.12	1050.49	1803.14	764.763	148.327
YDL107W	MSS2	Mitochondrial Splicing System	Peripherally bound inner membrane protein of the mitochondrial matrix involved in membrane insertion of C-terminus of Cox2p, interacts genetically and physically with Cox18p	yes	computational	na	na	34.8008	99.6821	119.127	736.052
YDL108W	KIN28	protein KINase	Serine/threonine protein kinase, subunit of transcription factor TFIIH; involved in transcription initiation at RNA polymerase II promoters; relocalizes to the cytosol in response to hypoxia	no	na	na	na	144.029	62.5976	125.178	205.628
YDL109C	na	na	Putative lipase; involved in lipid metabolism; not an essential gene; YDL109C has a paralog, ROG1, that arose from the whole genome duplication	no	na	0.01	-0.71	36031.9	40545.1	50943.8	9994.07
YDL110C	TMA17	Translation Machinery Associated	Protein of unknown function that associates with ribosomes; heterozygous deletion demonstrated increases in chromosome instability in a rad9 deletion background; protein abundance is decreased upon intracellular iron depletion	no	na	na	na	25184.4	19409.3	19016.4	83633.9
YDL112W	TRM3	Transfer RNA Methyltransferase	2'-O-ribose methyltransferase, catalyzes the ribose methylation of the guanosine nucleotide at position 18 of tRNAs	no	na	na	na	40352.5	27621.2	18579.7	85010.4
YDL113C	ATG20	AuTophaGy related	Sorting nexin family member required for the cytoplasm-to-vacuole targeting (Cvt) pathway and for endosomal sorting; has a Phox homology domain that binds phosphatidylinositol-3-phosphate; interacts with Snx4p; potential Cdc28p substrate	no	na	-0.1	-1.21	424.821	372.973	443.182	333.904
YDL114W	na	na	Putative short-chain dehydrogenase/reductase; YDL114W is not an essential gene	no	na	na	na	556.25	24.9874	4217.26	503.121
YDL115C	IWR1	Interacts With RNA polymerase II	RNA polymerase II transport factor, conserved from yeast to humans; also has a role in transporting RNA polymerase III into the nucleus; interacts with most of the RNAP II subunits; nucleo-cytoplasmic shuttling protein; deletion causes hypersensitivity to K1 killer toxin; protein increases in abundance and relocalizes from nucleus to cytoplasm upon DNA replication stress	no	na	na	na	1773.07	3790.84	2789.5	732.989
YDL116W	NUP84	NUclear Pore	Subunit of the Nup84p subcomplex of the nuclear pore complex (NPC); contributes to nucleocytoplasmic transport and NPC biogenesis; also plays roles in several processes that may require localization of genes or chromosomes at the nuclear periphery, including double-strand break repair, transcription and chromatin silencing; homologous to human NUP107	no	na	na	na	35.3407	42.7053	7.47962	52.9892
YDL117W	CYK3	CYtoKinesis	SH3-domain protein located in the bud neck and cytokinetic actin ring; relocalizes from bud neck to nucleus upon DNA replication stress; activates the chitin synthase activity of Chs2p during cytokinesis; suppressor of growth and cytokinesis defects of chs2 phospho-mutants	no	na	0	0.51	49468.8	37464.8	63957.1	1557.49
YDL118W	na	na	Dubious open reading frame, unlikely to encode a protein; overlaps almost completely with YDL119C; mutations that would affect both YDL118W and YDL119C confer defective telomere maintenance and are synthetically sick or lethal with alpha-synuclein	no	na	na	na	9377.36	6446.93	4930.62	269.5
YDL119C	na	HEMe synthesis by SLC25 family member	Putative mitochondrial transport protein; GFP-fusion protein is induced in response to the DNA-damaging agent MMS; the authentic, non-tagged protein is detected in purified mitochondria	yes	computational	-0.06	-0.07	736.172	127.558	682.46	14949.7
YDL121C	na	na	Putative protein of unknown function; green fluorescent protein (GFP)-fusion protein localizes to the endoplasmic reticulum; YDL121C is not an essential protein	no	na	-0.01	0.39	1337.45	138.446	331.991	52906
YDL122W	UBP1	UBiquitin-specific Protease	Ubiquitin-specific protease that removes ubiquitin from ubiquitinated proteins; cleaves at the C terminus of ubiquitin fusions irrespective of their size; capable of cleaving polyubiquitin chains	no	na	na	na	269.314	192.454	304.928	285.492
YDL123W	SNA4	Sensitivity to NA+	Protein of unknown function, localized to the vacuolar outer membrane; predicted to be palmitoylated	no	na	na	na	177.606	168.501	291.343	79.7624
YDL124W	na	na	NADPH-dependent alpha-keto amide reductase; reduces aromatic alpha-keto amides, aliphatic alpha-keto esters, and aromatic alpha-keto esters; member of the aldo-keto reductase (AKR) family; protein abundance increases in response to DNA replication stress	no	na	na	na	19408	26836.8	21206.3	1522.55
YDL125C	HNT1	Histidine triad NucleoTide-binding	Adenosine 5'-monophosphoramidase; interacts physically and genetically with Kin28p, a CDK and TFIIK subunit, and genetically with CAK1; member of the histidine triad (HIT) superfamily of nucleotide-binding proteins and similar to Hint; protein abundance increases in response to DNA replication stress	no	na	na	na	7136.63	17735.2	8694.6	1301.11
YDL126C	CDC48	Cell Division Cycle	AAA ATPase involved in multiple processes; subunit of polyubiquitin-selective segregase complex involved in ERAD, cell wall integrity during heat stress, mitotic spindle disassembly; subunit of complex involved in mitochondria-associated degradation; role in mobilizing membrane bound transcription factors by regulated ubiquitin/proteasome-dependent processing; roles in macroautophagy, PMN, RAD, r…	yes	manually curated	0.01	0.13	44.3148	20.6888	13.9672	68.5453
YDL127W	PCL2	Pho85 CycLin	Cyclin, interacts with cyclin-dependent kinase Pho85p; member of the Pcl1,2-like subfamily, involved in the regulation of polarized growth and morphogenesis and progression through the cell cycle; localizes to sites of polarized cell growth; PCL2 has a paralog, PCL9, that arose from the whole genome duplication	no	na	na	na	302.183	448.986	415.833	668.233
YDL128W	VCX1	VaCuolar H+/Ca2+ eXchanger	Vacuolar membrane antiporter with Ca2+/H+ and K+/H+ exchange activity, involved in control of cytosolic Ca2+ and K+ concentrations; has similarity to sodium/calcium exchangers, including the bovine Na+/Ca2+,K+ antiporter	no	na	0.11	0.08	22450.9	31541.2	26153.9	2107.73
YDL129W	na	na	Protein of unknown function; green fluorescent protein (GFP)-fusion protein localizes to the cytoplasm and the nucleus; YDL129W is not an essential gene; relative distribution to the nucleus increases upon DNA replication stress	no	na	na	na	165.785	17.4238	449.591	88.7481
YDL130W	RPP1B	Ribosomal Protein P1 Beta	Ribosomal protein P1 beta, component of the ribosomal stalk, which is involved in interaction of translational elongation factors with ribosome; accumulation is regulated by phosphorylation and interaction with the P2 stalk component	no	na	na	na	41534.1	35495.8	39389.3	83308.4
YDL131W	LYS21	LYSine requiring	Homocitrate synthase isozyme; catalyzes the condensation of acetyl-CoA and alpha-ketoglutarate to form homocitrate, which is the first step in the lysine biosynthesis pathway; LYS21 has a paralog, LYS20, that arose from the whole genome duplication	yes	computational	-0.02	0.02	13707.8	13391.5	13695.8	5223.97
YDL132W	CDC53	Cell Division Cycle	Cullin, structural protein of SCF complexes (which also contain Skp1p, Cdc34p, Hrt1p and an F-box protein) involved in ubiquitination; SCF promotes the G1-S transition by targeting G1 cyclins and the Cln-CDK inhibitor Sic1p for degradation	no	na	na	na	72.6638	68.8788	62.5782	166.169
YDL133C	na	na	na	no	na	na	na	51267.5	62475.8	33168.7	166454
YDL133W	SRF1	Spo14 Regulatory Factor	Regulator of phospholipase D (Spo14p); interacts with Spo14p and regulates its catalytic activity; capable of buffering the toxicity of C16:0 platelet activating factor, a lipid that accumulates intraneuronally in Alzheimer's patients	no	na	na	na	703.794	33.6979	1310.99	194.379
YDL134C	PPH21	Protein PHosphatase	Catalytic subunit of protein phosphatase 2A (PP2A); functionally redundant with Pph22p; methylated at C terminus; forms alternate complexes with several regulatory subunits; involved in signal transduction and regulation of mitosis; forms nuclear foci upon DNA replication stress; PPH21 has a paralog, PPH22, that arose from the whole genome duplication	no	na	na	na	59358.2	41565.5	82127.2	71619.1
YDL135C	RDI1	Rho GDP Dissociation Inhibitor	Rho GDP dissociation inhibitor; involved in the localization and regulation of Cdc42p and Rho1p; protein abundance increases in response to DNA replication stress	no	na	na	na	2686.39	4296.98	2169.56	1044.07
YDL136W	RPL35B	Ribosomal Protein of the Large subunit	Ribosomal 60S subunit protein L35B; homologous to mammalian ribosomal protein L35 and bacterial L29; RPL35B has a paralog, RPL35A, that arose from the whole genome duplication	no	na	na	na	10007.8	8576.73	9930.53	312.442
YDL137W	ARF2	ADP-Ribosylation Factor	ADP-ribosylation factor; GTPase of the Ras superfamily involved in regulation of coated formation vesicles in intracellular trafficking within the Golgi; ARF2 has a paralog, ARF1, that arose from the whole genome duplication	no	na	0	-0.21	34.0611	30.2915	60.1911	105.02
YDL138W	RGT2	Restores Glucose Transport	Plasma membrane high glucose sensor that regulates glucose transport; contains 12 predicted transmembrane segments and a long C-terminal tail required for induction of hexose transporters; RGT2 has a paralog, SNF3, that arose from the whole genome duplication	no	na	-0.15	-0.36	39893	66841.4	39514.8	5207.65
YDL140C	RPO21	RNA POlymerase	RNA polymerase II largest subunit B220, part of central core; phosphorylation of C-terminal heptapeptide repeat domain regulates association with transcription and splicing factors; similar to bacterial beta-prime	yes	high-throughput	na	na	83.5872	24.4084	24.9583	212.124
YDL142C	CRD1	CaRDiolipin synthase	Cardiolipin synthase; produces cardiolipin, which is a phospholipid of the mitochondrial inner membrane that is required for normal mitochondrial membrane potential and function; also required for normal vacuolar ion homeostasis	yes	computational	-0.04	-3.39	27669.7	22711.6	21291.3	5250.37
YDL143W	CCT4	Chaperonin Containing TCP-1	Subunit of the cytosolic chaperonin Cct ring complex, related to Tcp1p, required for the assembly of actin and tubulins in vivo	no	na	na	na	58.1525	29.8591	82.1546	62.8097
YDL144C	na	na	Protein of unknown function; green fluorescent protein (GFP)-fusion protein localizes to the cytoplasm and nucleus; YDL144C is not an essential gene; protein abundance increases in response to DNA replication stress	no	na	na	na	15330.6	24941.1	24896.8	16087.3
YDL145C	COP1	COat Protein	Alpha subunit of COPI vesicle coatomer complex, which surrounds transport vesicles in the early secretory pathway	no	na	na	na	113.306	28.0485	57.8319	158.908
YDL146W	LDB17	Low Dye Binding	Protein involved in the regulation of endocytosis; transiently recruited to actin cortical patches in a SLA1-dependent manner after late coat component assembly; GFP-fusion protein localizes to the periphery, cytoplasm, bud, and bud neck	no	na	na	na	14932.3	19121.2	19202.4	6222.25
YDL149W	ATG9	AuTophaGy related	Transmembrane protein involved in forming Cvt and autophagic vesicles; cycles between the phagophore assembly site (PAS) and other cytosolic punctate structures, not found in autophagosomes; may be involved in membrane delivery to the PAS	yes	manually curated	0.05	-0.93	54.0519	28.8549	43.9978	78.8736
YDL150W	RPC53	RNA Polymerase C	RNA polymerase III subunit C53	no	na	na	na	64.2632	60.7883	46.411	139.306
YDL151C	BUD30	BUD site selection	Dubious open reading frame, unlikely to encode a protein; not conserved in closely related Saccharomyces species; 96% of ORF overlaps the verified gene RPC53; diploid mutant displays a weak budding pattern phenotype in a systematic assay	no	na	na	na	19426.1	17120	28995.9	20357.7
YDL152W	na	na	Dubious open reading frame unlikely to encode a protein, based on available experimental and comparative sequence data; partially overlaps the verified ORF SAS10/YDL153C, a component of the small ribosomal subunit processosome	no	na	na	na	40.7657	257.746	13.5405	143.478
YDL154W	MSH5	MutS Homolog	Protein of the MutS family, forms a dimer with Msh4p that facilitates crossovers between homologs during meiosis; msh5-Y823H mutation confers tolerance to DNA alkylating agents; homologs present in C. elegans and humans	no	na	na	na	434.323	930.513	730.034	1243.14
YDL155W	CLB3	CycLin B	B-type cyclin involved in cell cycle progression; activates Cdc28p to promote the G2/M transition; may be involved in DNA replication and spindle assembly; accumulates during S phase and G2, then targeted for ubiquitin-mediated degradation; relative distribution to the nucleus increases upon DNA replication stress; CLB3 has a paralog, CLB4, that arose from the whole genome duplication	no	na	na	na	62546.9	48695.7	40893	106435
YDL156W	CMR1	Changed Mutation Rate	DNA-binding protein with preference for UV-damaged DNA; protein sequence contains three WD domains (WD-40 repeat); green fluorescent protein (GFP)-fusion protein localizes to the cytoplasm and nucleus; potential regulatory target of Mbp1p, which binds to the promoter region; co-localizes with Hos2p in nuclear foci in response to DNA damage by MMS	no	na	na	na	35118.5	37665.5	35499.9	9372.83
YDL157C	na	na	Putative protein of unknown function; the authentic, non-tagged protein is detected in highly purified mitochondria in high-throughput studies	yes	computational	-0.04	-0.1	2140.55	67.7584	3506	462.686
YDL158C	na	na	Dubious ORF unlikely to encode a protein, based on available experimental and comparative sequence data	no	na	na	na	68202.3	36840.5	83255.9	92431.9
YDL159W	STE7	STErile	Signal transducing MAP kinase kinase involved in pheromone response, where it phosphorylates Fus3p, and in the pseudohyphal/invasive growth pathway, through phosphorylation of Kss1p; phosphorylated by Ste11p, degraded by ubiquitin pathway	no	na	na	na	63171.6	45587.3	69143.2	30189.5
YDL160C	DHH1	DEAD box Helicase Homolog	Cytoplasmic DExD/H-box helicase, stimulates mRNA decapping; coordinates distinct steps in mRNA function and decay, interacts with both the decapping and deadenylase complexes, may have a role in mRNA export and translation; C-terminus of Dhh1p interacts with Ngr1p and promotes POR1, but not EDC1 mRNA decay; forms cytoplasmic foci upon DNA replication stress	no	na	na	na	29884.5	11972.1	35925.2	2330.88
YDL161W	ENT1	Epsin N-Terminal homology	Epsin-like protein involved in endocytosis and actin patch assembly; functionally redundant with Ent2p; binds clathrin via a clathrin-binding domain motif at C-terminus; relocalizes from bud neck to cytoplasm upon DNA replication stress; ENT1 has a paralog, ENT2, that arose from the whole genome duplication	no	na	na	na	34830.4	24635.8	23335.5	6081.34
YDL162C	na	na	Dubious open reading frame unlikely to encode a protein, based on available experimental and comparative sequence data; partially overlaps ENT1/YDL161W, a verified gene involved in endocytosis and actin cortical patch assembly	no	na	na	na	36162.6	29814.4	19000.9	47229.9
YDL163W	na	na	Dubious open reading frame unlikely to encode a protein, based on experimental and comparative sequence data; partially overlaps the verified gene CDC9/YDL164C encoding DNA ligase	no	na	0.1	0.09	55.0345	80.6581	72.228	34.3815
YDL167C	NRP1	N (asparagine)-Rich Protein	Putative RNA binding protein of unknown function; localizes to stress granules induced by glucose deprivation; predicted to be involved in ribosome biogenesis	no	na	na	na	43049.7	24921.1	37300.5	10204.6
YDL168W	SFA1	Sensitive to FormAldehyde	Bifunctional alcohol dehydrogenase and formaldehyde dehydrogenase; formaldehyde dehydrogenase activity is glutathione-dependent; functions in formaldehyde detoxification and formation of long chain and complex alcohols, regulated by Hog1p-Sko1p; protein abundance increases in response to DNA replication stress	yes	high-throughput	0.07	-0.02	10217.2	24713.6	19347.3	7057.78
YDL169C	UGX2	Unidentified Gene X	Protein of unknown function, transcript accumulates in response to any combination of stress conditions	no	na	na	na	42.1321	28.2444	17.5341	106.774
YDL170W	UGA3	Utilization of GAba	Transcriptional activator necessary for gamma-aminobutyrate (GABA)-dependent induction of GABA genes (such as UGA1, UGA2, UGA4); zinc-finger transcription factor of the Zn(2)-Cys(6) binuclear cluster domain type; localized to the nucleus	no	na	na	na	70824.4	76605.2	56208.1	101273
YDL171C	GLT1	GLuTamate synthase	NAD(+)-dependent glutamate synthase (GOGAT), synthesizes glutamate from glutamine and alpha-ketoglutarate; with Gln1p, forms the secondary pathway for glutamate biosynthesis from ammonia; expression regulated by nitrogen source	yes	high-throughput	-0.07	0.02	69081	40376.4	59797.8	4412.35
YDL172C	na	na	Dubious ORF unlikely to encode a protein, based on available experimental and comparative sequence data	no	na	na	na	8224.99	3360.36	5742.58	14860.5
YDL173W	PAR32	Phosphorylated After Rapamycin	Putative protein of unknown function; hyperphosphorylated upon rapamycin treatment in a Tap42p-dependent manner; green fluorescent protein (GFP)-fusion protein localizes to the cytoplasm; PAR32 is not an essential gene	no	na	na	na	30308.2	10496.1	21262.1	2332.84
YDL174C	DLD1	D-Lactate Dehydrogenase	D-lactate dehydrogenase, oxidizes D-lactate to pyruvate, transcription is heme-dependent, repressed by glucose, and derepressed in ethanol or lactate; located in the mitochondrial inner membrane	yes	computational	-0.12	-0.14	27826.9	24153	45165.3	21859.6
YDL175C	AIR2	Arginine methyltransferase-Interacting RING finger protein	RNA-binding subunit of the TRAMP nuclear RNA surveillance complex; involved in nuclear RNA processing and degradation; involved in TRAMP complex assembly as a bridge between Mtr4p and Trf4p; stimulates the poly(A) polymerase activity of Pap2p in vitro; has 5 zinc knuckle motifs; AIR2 has a paralog, AIR1, that arose from the whole genome duplication; Air2p and Air1p have nonredundant roles in regu…	no	na	na	na	134.786	64.9731	99.1815	167.991
YDL176W	na	na	Protein of unknown function, predicted by computational methods to be involved in fructose-1,6-bisphosphatase (Fbp1p) degradation; interacts with components of the GID complex; YDL176W is not an essential gene	no	na	na	na	19008.6	21710	26555.4	6066.15
YDL177C	na	na	Putative protein of unknown function; similar to the mouse IMPACT gene; YDL177C is not an essential gene	no	na	na	na	32933.2	38883.7	46276.6	9429.86
YDL178W	DLD2	D-Lactate Dehydrogenase	D-lactate dehydrogenase, located in the mitochondrial matrix	yes	computational	0.1	0.01	18518.3	16216.9	29540.8	6204.5
YDL179W	PCL9	Pho85 CycLin	Cyclin; forms a functional kinase complex with Pho85p cyclin-dependent kinase (Cdk), expressed in late M/early G1 phase, activated by Swi5p; PCL9 has a paralog, PCL2, that arose from the whole genome duplication	no	na	na	na	94.6011	186.809	175.964	55.6201
YDL180W	na	na	Putative protein of unknown function; green fluorescent protein (GFP)-fusion protein localizes to the vacuole	no	na	na	na	22751.2	25352.3	31949.4	1819.2
YDL181W	INH1	INHibitor (of F1F0-ATPase)	Protein that inhibits ATP hydrolysis by the F1F0-ATP synthase; inhibitory function is enhanced by stabilizing proteins Stf1p and Stf2p; has a calmodulin-binding motif and binds calmodulin in vitro; INH1 has a paralog, STF1, that arose from the whole genome duplication	yes	computational	na	na	63760.4	37384.3	28263.4	63932.3
YDL182W	LYS20	LYSine requiring	Homocitrate synthase isozyme; catalyzes the condensation of acetyl-CoA and alpha-ketoglutarate to form homocitrate, which is the first step in the lysine biosynthesis pathway; LYS20 has a paralog, LYS21, that arose from the whole genome duplication	yes	high-throughput	-0.01	-0.23	25719	17266.1	23518.4	283067
YDL183C	na	Mitochondrial K+/H+ exchange Related	Mitochondrial inner-membrane protein thought to be involved in the formation of an active mitochondrial K+/H+ exchanger (KHE) system; non-essential gene	no	na	na	na	12460	21487.3	11280.3	10357
YDL184C	RPL41A	Ribosomal Protein of the Large subunit	Ribosomal 60S subunit protein L41A; comprises only 25 amino acids; rpl41a rpl41b double null mutant is viable; homologous to mammalian ribosomal protein L41, no bacterial homolog; RPL41A has a paralog, RPL41B, that arose from the whole genome duplication	no	na	na	na	3090.07	1414.4	2073.16	900.552
YDL185W	VMA1	Vacuolar Membrane Atpase	Subunit A of the eight-subunit V1 peripheral membrane domain of the vacuolar H+-ATPase; protein precursor undergoes self-catalyzed splicing to yield the extein Tfp1p and the intein Vde (PI-SceI), which is a site-specific endonuclease	no	na	-0.17	0.34	68.3168	91.95	39.7712	290.571
YDL186W	na	na	Putative protein of unknown function; YDL186W is not an essential gene	no	na	na	na	27394.6	26987.7	43282.5	94115.5
YDL187C	na	na	Dubious ORF unlikely to encode a functional protein, based on available experimental and comparative sequence data	no	na	na	na	70764.1	54295.4	49661.3	3814.06
YDL188C	PPH22	Protein PHosphatase	Catalytic subunit of protein phosphatase 2A (PP2A); functionally redundant with Pph21p; methylated at C terminus; forms alternate complexes with several regulatory subunits; involved in signal transduction and regulation of mitosis; protein abundance increases in response to DNA replication stress; PPH22 has a paralog, PPH21, that arose from the whole genome duplication	no	na	na	na	27670.8	16508	12332.7	2359.53
YDL189W	RBS1	RNA-Binding Suppressor of PAS kinase	Protein of unknown function, identified as a high copy suppressor of psk1 psk2 mutations that confer temperature-sensitivity for galactose utilization; proposed to bind single-stranded nucleic acids via its R3H domain	no	na	na	na	25392.5	16233.4	22945.8	3046.13
YDL190C	UFD2	Ubiquitin Fusion Degradation	Ubiquitin chain assembly factor (E4) that cooperates with a ubiquitin-activating enzyme (E1), a ubiquitin-conjugating enzyme (E2), and a ubiquitin protein ligase (E3) to conjugate ubiquitin to substrates; also functions as an E3	no	na	-0.05	-0.52	37902.3	30975.6	13684.5	1407.05
YDL191W	RPL35A	Ribosomal Protein of the Large subunit	Ribosomal 60S subunit protein L35A; homologous to mammalian ribosomal protein L35 and bacterial L29; RPL35A has a paralog, RPL35B, that arose from the whole genome duplication	no	na	na	na	30818.1	17121.9	28708	3126.57
YDL192W	ARF1	ADP-Ribosylation Factor	ADP-ribosylation factor; GTPase of the Ras superfamily involved in regulation of coated vesicle formation in intracellular trafficking within the Golgi; ARF1 has a paralog, ARF2, that arose from the whole genome duplication	no	na	na	na	131.574	49.4488	2815.01	146.889
YDL193W	NUS1	Nuclear Undecaprenyl pyrophosphate Synthase	Putative prenyltransferase, required for cell viability; proposed to be involved in protein trafficking because tet-repressible mutant shows accumulation of hypoglycosylated forms of CPY	no	na	-0.14	-0.01	123.326	76.2524	108.815	389.991
YDL194W	SNF3	Sucrose NonFermenting	Plasma membrane low glucose sensor, regulates glucose transport; contains 12 predicted transmembrane segments and a long C-terminal tail required for induction of hexose transporters; also senses fructose and mannose; SNF3 has a paralog, RGT2, that arose from the whole genome duplication	no	na	0	0.98	55562	33510.3	45350.4	17413.4
YDL196W	na	na	Dubious open reading frame unlikely to encode a protein, based on available experimental and comparative sequence data; open reading frame is located in promoter region of essential gene SEC31	no	na	na	na	26.8097	6.18725	9.92507	160.552
YDL197C	ASF2	Anti-Silencing Function	Anti-silencing protein that causes derepression of silent loci when overexpressed	no	na	na	na	45464.1	48646.4	50081.1	28350
YDL198C	GGC1	GDP/GTP Carrier	Mitochondrial GTP/GDP transporter, essential for mitochondrial genome maintenance; has a role in mitochondrial iron transport; member of the mitochondrial carrier family	yes	computational	na	na	32.7564	9.11178	12.087	125.2
YDL199C	na	na	Putative transporter, member of the sugar porter family	no	na	na	na	41880.9	51410.3	27584.6	4136.99
YDL200C	MGT1	O-6-MethylGuanine-DNA methylTransferase	DNA repair methyltransferase (6-O-methylguanine-DNA methylase) involved in protection against DNA alkylation damage	no	na	na	na	27857.5	17299.3	32959.7	5365.98
YDL201W	TRM8	Transfer RNA Methyltransferase	Noncatalytic subunit of a tRNA methyltransferase complex; Trm8p and Trm82p comprise an enzyme that catalyzes a methyl-transfer from S-adenosyl-l-methionine to the N(7) atom of guanine at position 46 in tRNA; Trm8 lacks catalytic activity if not bound to Trm82p	no	na	na	na	21168.2	41080.3	22386.5	1202.28
YDL202W	MRPL11	Mitochondrial Ribosomal Protein, Large subunit	Mitochondrial ribosomal protein of the large subunit	yes	computational	na	na	26.448	46.8382	21.2678	145.389
YDL203C	ACK1	Activator of C Kinase 1	Protein that functions upstream of Pkc1p in the cell wall integrity pathway; GFP-fusion protein expression is induced in response to the DNA-damaging agent MMS; non-tagged Ack1p is detected in purified mitochondria	yes	high-throughput	-0.07	-0.43	15397.7	4282.02	12636.6	1623.45
YDL204W	RTN2	ReTiculoN-like	Reticulon protein; stabilizes membrane curvature; involved in nuclear pore assembly and maintenance of tubular ER morphology; interacts with exocyst subunit Sec6p, Yip3p, and Sbh1p; much less abundant than Rtn1p; rtn1 rtn2 yop1 triple mutant lacks tubular ER; member of RTNLA (reticulon-like A) subfamily; protein increases in abundance and relocalizes to plasma membrane upon DNA replication stress…	no	na	-0.01	0.09	10783.2	13831.9	13616.1	766.079
YDL205C	HEM3	HEMe biosynthesis	Porphobilinogen deaminase, catalyzes the conversion of 4-porphobilinogen to hydroxymethylbilane, the third step in heme biosynthesis; localizes to the cytoplasm and nucleus; expression is regulated by Hap2p-Hap3p, but not by levels of heme	no	na	na	na	38.321	14.3959	9.68858	55.1233
YDL206W	na	na	Putative protein of unknown function; YDL206W is not an essential protein	no	na	na	na	48481.7	24613.9	22856.8	1737.55
YDL207W	GLE1	GLFG (glycine-leucine-phenylalanine-glycine) LEthal	Cytoplasmic nucleoporin required for polyadenylated mRNA export; contains a nuclear export signal; when bound to inositol hexakisphosphate (IP6), functions as an activator for the Dbp5p ATPase activity at the nuclear pore complex during mRNA export; mediates translation initiation; required for efficient translation termination	yes	high-throughput	na	na	88.4213	40.6078	278.311	53.5913
YDL208W	NHP2	Non-Histone Protein	Nuclear protein related to mammalian high mobility group (HMG) proteins, essential for function of H/ACA-type snoRNPs, which are involved in 18S rRNA processing	no	na	na	na	19.9248	55.7524	50.4831	69.8627
YDL210W	UGA4	Utilization of GAba	Permease that serves as a gamma-aminobutyrate (GABA) transport protein involved in the utilization of GABA as a nitrogen source; catalyzes the transport of putrescine and delta-aminolevulinic acid (ALA); localized to the vacuolar membrane	no	na	na	na	17637.5	110681	47060.9	17145.5
YDL211C	na	na	Protein of unknown function; green fluorescent protein (GFP)-fusion protein localizes to the vacuole; YDL211C has a paralog, TDA7, that arose from the whole genome duplication	no	na	na	na	7334.48	19855.1	27080.9	3355.11
YDL213C	NOP6	NucleOlar Protein	rRNA-binding protein required for 40S ribosomal subunit biogenesis; contains an RNA recognition motif (RRM); hydrophilin essential to overcome the stress of the desiccation-rehydration process; NOP6 may be a fungal-specific gene as no homologs have been yet identified in higher eukaryotes	no	na	na	na	20872.4	16083.1	16392	18947.1
YDL214C	PRR2	Pheromone Response Regulator	Serine/threonine protein kinase; inhibits pheromone induced signalling downstream of MAPK, possibly at the level of the Ste12p transcription factor; mutant has increased aneuploidy tolerance; PRR2 has a paralog, NPR1, that arose from the whole genome duplication	no	na	na	na	30595.6	35961.6	40479.9	15425.7
YDL215C	GDH2	Glutamate DeHydrogenase	NAD(+)-dependent glutamate dehydrogenase, degrades glutamate to ammonia and alpha-ketoglutarate; expression sensitive to nitrogen catabolite repression and intracellular ammonia levels	yes	high-throughput	0.04	-0.8	27042.2	45584.6	25158.2	10146.6
YDL216C	RRI1	Regulator of Rub1 specific Isopeptidase	Catalytic subunit of the COP9 signalosome (CSN) complex that acts as an isopeptidase in cleaving the ubiquitin-like protein Nedd8 from SCF ubiquitin ligases; metalloendopeptidase involved in the adaptation to pheromone signaling	no	na	na	na	26817.6	17216.6	12418.7	2289.79
YDL218W	na	na	Putative protein of unknown function; YDL218W transcription is regulated by Azf1p and induced by starvation and aerobic conditions; expression also induced in cells treated with the mycotoxin patulin	no	na	na	na	41625.3	47753.9	36874.5	5316.31
YDL219W	DTD1	D-Tyr-tRNA(Tyr) Deacylase	D-Tyr-tRNA(Tyr) deacylase, functions in protein translation, may affect nonsense suppression via alteration of the protein synthesis machinery; ubiquitous among eukaryotes	no	na	na	na	67846.8	33633.1	38594.2	62085.9
YDL220C	CDC13	Cell Division Cycle	Single stranded DNA-binding protein found at TG1-3 telomere G-tails; key roles in regulation of telomerase, telomere end protection, and conventional telomere replication; regulates telomere replication through recruitment of specific sub-complexes, but the essential function is telomere capping; autophagy and proteasome are involved in Cdc13p degradation; differentially phosphorylated as a funct…	no	na	na	na	134.084	70.6499	162.953	129.387
YDL221W	na	na	Dubious open reading frame unlikely to encode a protein, based on available experimental and comparative sequence data; partially overlaps the 3' end of essential gene CDC13	no	na	na	na	43.7819	161.394	22.5753	1048.62
YDL222C	FMP45	Found in Mitochondrial Proteome	Integral membrane protein localized to mitochondria; required for sporulation and maintaining sphingolipid content; similar to SUR7; FMP45 has a paralog, YNL194C, that arose from the whole genome duplication	yes	high-throughput	0.05	0.15	46284	50114.9	40457.6	23936.1
YDL223C	HBT1	HuB1 Target	Shmoo tip protein, substrate of Hub1p ubiquitin-like protein; mutants are defective for mating projection formation, thereby implicating Hbt1p in polarized cell morphogenesis; HBT1 has a paralog, YNL195C, that arose from the whole genome duplication	no	na	na	na	533.769	475.149	1004.81	179.359
YDL224C	WHI4	WHIskey	Putative RNA binding protein; regulates the cell size requirement for passage through Start and commitment to cell division; WHI4 has a paralog, WHI3, that arose from the whole genome duplication	no	na	na	na	18114.9	16498.6	9611	2130.41
YDL225W	SHS1	Seventh Homolog of Septin	Component of the septin ring that is required for cytokinesis; septins are GTP-binding proteins that assemble into rod-like hetero-oligomers that can associate with other rods to form filaments; septin rings at the mother-bud neck act as scaffolds for recruiting cell division factors and as barriers to prevent diffusion of specific proteins; undergoes sumoylation and phosphorylation during mitosi…	no	na	na	na	11661.5	32837.6	7102.3	79009.8
YDL226C	GCS1	Growth Cold Sensitive	ADP-ribosylation factor GTPase activating protein (ARF GAP); involved in ER-Golgi transport; shares functional similarity with Glo3p; GCS1 has a paralog, SPS18, that arose from the whole genome duplication	yes	computational	-0.05	1.25	7259.34	5756.91	8406.23	1148.09
YDL227C	HO	HOmothallic switching endonuclease	Site-specific endonuclease required for gene conversion at the MAT locus (homothallic switching) through the generation of a ds DNA break; expression restricted to mother cells in late G1 as controlled by Swi4p-Swi6p, Swi5p and Ash1p	no	na	na	na	43345.3	29494.2	30343.7	4081.59
YDL229W	SSB1	Stress-Seventy subfamily B	Cytoplasmic ATPase that is a ribosome-associated molecular chaperone; functions with J-protein partner Zuo1p; may be involved in folding of newly-made polypeptide chains; member of the HSP70 family; interacts with phosphatase subunit Reg1p; SSB1 has a paralog, SSB2, that arose from the whole genome duplication	no	na	na	na	42.4758	15.3416	24.0461	130.123
YDL230W	PTP1	Protein Tyrosine Phosphatase	Phosphotyrosine-specific protein phosphatase that dephosphorylates a broad range of substrates in vivo, including Fpr3p; localized to the cytoplasm and the mitochondria; proposed to be a negative regulator of filamentation	yes	high-throughput	0.08	0.08	33572.4	34867	41957.6	96561.7
YDL231C	BRE4	BREfeldin A sensitivity	Zinc finger protein containing five transmembrane domains; null mutant exhibits strongly fragmented vacuoles and sensitivity to brefeldin A, a drug which is known to affect intracellular transport	no	na	0.02	0.46	721.826	627.329	465.96	500.886
YDL232W	OST4	OligoSaccharylTransferase	Subunit of the oligosaccharyltransferase complex of the ER lumen, which catalyzes protein asparagine-linked glycosylation; type I membrane protein required for incorporation of Ost3p or Ost6p into the OST complex	no	na	0.03	0.2	83.9069	113.85	75.6958	600.412
YDL233W	MFG1	Morphogenetic regulator of Filamentous Growth	Regulator of filamentous growth; interacts with FLO11 promoter and regulates FLO11 expression; binds to transcription factors Flo8p and Mss11p; green fluorescent protein (GFP)-fusion protein localizes to the nucleus; YDL233W is not an essential gene	no	na	na	na	57.8936	44.3527	37.6734	163.179
YDL234C	GYP7	Gtpase-activating protein for Ypt7 Protein	GTPase-activating protein for yeast Rab family members including: Ypt7p (most effective), Ypt1p, Ypt31p, and Ypt32p (in vitro); involved in vesicle mediated protein trafficking	no	na	-0.15	-0.77	39106.2	56222.6	47554.6	124221
YDL236W	PHO13	PHOsphate metabolism	Alkaline phosphatase specific for p-nitrophenyl phosphate; also has protein phosphatase activity	no	na	na	na	54669.8	89645.9	69606.2	7330.34
YDL237W	AIM6	Altered Inheritance rate of Mitochondria	Putative protein of unknown function, required for respiratory growth; YDL237W is not an essential gene	no	na	na	na	40217	38515.1	34590.2	13815.4
YDL238C	GUD1	GUanine Deaminase	Guanine deaminase, a catabolic enzyme of the guanine salvage pathway producing xanthine and ammonia from guanine; activity is low in exponentially-growing cultures but expression is increased in post-diauxic and stationary-phase cultures	no	na	na	na	15107.4	17658.4	18702.8	17207.8
YDL239C	ADY3	Accumulation of DYads	Protein required for spore wall formation; thought to mediate assembly of a Don1p-containing structure at the leading edge of the prospore membrane via interaction with spindle pole body components; potentially phosphorylated by Cdc28p; ADY3 has a paralog, CNM67, that arose from the whole genome duplication	no	na	na	na	45670.8	55883	45418.8	11869.5
YDL240W	LRG1	Lim-RhoGap homolog	Putative GTPase-activating protein (GAP) involved in the Pkc1p-mediated signaling pathway that controls cell wall integrity; appears to specifically regulate 1,3-beta-glucan synthesis	yes	high-throughput	-0.06	0.54	69930.4	80604.2	87996.5	12017.4
YDL241W	na	na	Putative protein of unknown function; YDL241W is not an essential gene	no	na	na	na	176.327	145.151	67.091	261.253
YDL242W	na	na	Dubious open reading frame unlikely to encode a protein, based on available experimental and comparative sequence data	no	na	na	na	45949.4	33159.4	37199.7	10181.6
YDL243C	AAD4	Aryl-Alcohol Dehydrogenase	Putative aryl-alcohol dehydrogenase; involved in oxidative stress response; similar to P. chrysosporium aryl-alcohol dehydrogenase; expression induced in cells treated with the mycotoxin patulin	no	na	na	na	51214.8	41418.3	55553.5	11437.8
YDR001C	NTH1	Neutral TreHalase	Neutral trehalase, degrades trehalose; required for thermotolerance and may mediate resistance to other cellular stresses; may be phosphorylated by Cdc28p; NTH1 has a paralog, NTH2, that arose from the whole genome duplication	no	na	-0.12	-0.14	30899.3	31092.8	41853.6	28827.5
YDR002W	YRB1	Yeast Ran Binder	Ran GTPase binding protein; involved in nuclear protein import and RNA export, ubiquitin-mediated protein degradation during the cell cycle; shuttles between the nucleus and cytoplasm; is essential; homolog of human RanBP1	no	na	na	na	166.423	81.1328	109.782	105.792
YDR003W	RCR2	Resistance to Congo Red	Vacuolar protein; presumably functions within the endosomal-vacuolar trafficking pathway, affecting events that determine whether plasma membrane proteins are degraded or routed to the plasma membrane; RCR2 has a paralog, RCR1, that arose from the whole genome duplication	no	na	na	na	84132.5	55208.2	70403.1	68753.7
YDR004W	RAD57	RADiation sensitive	Protein that stimulates strand exchange by stabilizing the binding of Rad51p to single-stranded DNA; involved in the recombinational repair of double-strand breaks in DNA during vegetative growth and meiosis; forms heterodimer with Rad55p	no	na	na	na	12021.5	11419.8	43622.8	44371
YDR005C	MAF1	na	Highly conserved negative regulator of RNA polymerase III; binds to the N-terminal domain of the Rpc160p subunit of Pol III to prevent closed-complex formation; localization and activity are regulated by phosphorylation, mediated by TORC1, protein kinase A, and Sch9p; localizes to cytoplasm during vegetative growth and translocates to the nucleus and nucleolus under stress conditions	no	na	na	na	213.763	231.18	306.771	421.639
YDR006C	SOK1	Suppressor Of Kinase	Protein whose overexpression suppresses the growth defect of mutants lacking protein kinase A activity; involved in cAMP-mediated signaling; localized to the nucleus; similar to the mouse testis-specific protein PBS13	no	na	na	na	33817.4	18629.5	24032.4	2713.17
YDR007W	TRP1	TRyPtophan requiring	Phosphoribosylanthranilate isomerase that catalyzes the third step in tryptophan biosynthesis; in 2004, the sequence of TRP1 from strain S228C was updated by changing the previously annotated internal STOP (TAA) to serine (TCA)	no	na	na	na	53.4061	16.3374	95.8445	209.268
YDR008C	na	na	Dubious open reading frame unlikely to encode a protein, based on available experimental and comparative sequence data	no	na	na	na	44.3187	32.4622	15.4515	172.05
YDR009W	GAL3	GALactose metabolism	Transcriptional regulator; involved in activation of the GAL genes in response to galactose; forms a complex with Gal80p to relieve Gal80p inhibition of Gal4p; binds galactose and ATP but does not have galactokinase activity; GAL3 has a paralog, GAL1, that arose from the whole genome duplication	no	na	na	na	65168.1	6462.16	14601.7	238572
YDR010C	na	na	Dubious open reading frame unlikely to encode a protein, based on available experimental and comparative sequence data	no	na	na	na	17962.3	128.054	14952.3	136.55
YDR011W	SNQ2	Sensitivity to 4-NitroQuinoline-N-oxide	Plasma membrane ATP-binding cassette (ABC) transporter, multidrug transporter involved in multidrug resistance and resistance to singlet oxygen species	yes	high-throughput	0.03	-0.28	59322.4	60110.3	65703.3	22263.5
YDR014W	RAD61	RADiation sensitive	Subunit of a complex that inhibits sister chromatid cohesion; also negatively regulates chromosome condensation; inhibited by Eco1p-acetylated cohesin subunits Smc3p and Mcd1p; binds Smc3p ATPase head of cohesin; related to the human Wapl protein that controls the association of cohesin with chromatin	no	na	na	na	26013	13839.6	23599.8	3669.13
YDR015C	na	na	Dubious open reading frame unlikely to encode a protein, based on available experimental and comparative sequence data; overlaps the verified gene HED1/YDR014W-A	no	na	na	na	43192.3	52286.3	62378.3	26427.7
YDR016C	DAD1	Duo1 And Dam1 interacting	Essential subunit of the Dam1 complex (aka DASH complex), couples kinetochores to the force produced by MT depolymerization thereby aiding in chromosome segregation; is transferred to the kinetochore prior to mitosis	no	na	na	na	154.881	96.916	93.751	50.9296
YDR017C	KCS1	pKC1 Suppressor	Inositol hexakisphosphate (IP6) and inositol heptakisphosphate (IP7) kinase; generation of high energy inositol pyrophosphates by Kcs1p is required for many processes such as vacuolar biogenesis, stress response and telomere maintenance	no	na	na	na	537.665	45.3477	40.9691	95.5404
YDR018C	na	na	Probable membrane protein with three predicted transmembrane domains; similar to C. elegans F55A11.5 and maize 1-acyl-glycerol-3-phosphate acyltransferase; YDR018C has a paralog, CST26, that arose from the whole genome duplication	no	na	-0.13	-0.66	16920	19742.2	20334.1	12567.4
YDR019C	GCV1	GlyCine cleaVage	T subunit of the mitochondrial glycine decarboxylase complex, required for the catabolism of glycine to 5,10-methylene-THF; expression is regulated by levels of levels of 5,10-methylene-THF in the cytoplasm	yes	computational	0.06	0.2	39615.6	59982.4	58555.9	18178.7
YDR020C	DAS2	Dst1-delta 6-Azauracil Sensitivity	Putative protein of unknown function; non-essential gene identified in a screen for mutants with increased levels of rDNA transcription; weak similarity with uridine kinases and with phosphoribokinases	no	na	na	na	44629.1	51751.8	46398	5839.12
YDR021W	FAL1	eukaryotic translation initiation factor Four A Like	Nucleolar protein required for maturation of 18S rRNA, member of the eIF4A subfamily of DEAD-box ATP-dependent RNA helicases	no	na	na	na	67.6471	89.2714	128.498	267.282
YDR022C	ATG31	AuTophaGy related	Autophagy-specific protein required for autophagosome formation; may form a complex with Atg17p and Atg29p that localizes other proteins to the pre-autophagosomal structure; high-copy suppressor of CIK1 deletion	no	na	0.05	0.07	39475	64583.3	46051.9	2968.13
YDR023W	SES1	SEryl-tRNA Synthetase	Cytosolic seryl-tRNA synthetase, class II aminoacyl-tRNA synthetase that aminoacylates tRNA(Ser), displays tRNA-dependent amino acid recognition which enhances discrimination of the serine substrate, interacts with peroxin Pex21p	no	na	na	na	140.066	91.8583	159.062	261.902
YDR024W	FYV1	Function required for Yeast Viability	Dubious open reading frame, unlikely to encode a protein; not conserved in closely related Saccharomyces species; mutation decreases survival upon exposure to K1 killer toxin	no	na	na	na	21982	21437.2	21048.3	267582
YDR025W	RPS11A	Ribosomal Protein of the Small subunit	Protein component of the small (40S) ribosomal subunit; homologous to mammalian ribosomal protein S11 and bacterial S17; RPS11A has a paralog, RPS11B, that arose from the whole genome duplication	no	na	-0.06	1.57	505.875	976.8	962.92	6812.55
YDR026C	NSI1	NTS1 SIlencing protein 1	RNA polymerase I termination factor; binds to rDNA terminator element, required for efficient Pol I termination; required for rDNA silencing at NTS1; facilities association of Sir2p with NTS1, contributes to rDNA stability and cell longevity; interacts physically with Fob1p and RENT subunits, Sir2p and Net1p; may interact with ribosomes, based on co-purification experiments; Myb-like DNA-binding …	no	na	na	na	62302.1	37755.9	60071.9	12206.9
YDR027C	VPS54	Vacuolar Protein Sorting	Component of the GARP (Golgi-associated retrograde protein) complex, Vps51p-Vps52p-Vps53p-Vps54p, which is required for the recycling of proteins from endosomes to the late Golgi; potentially phosphorylated by Cdc28p	yes	computational	-0.19	1.44	47.8161	39.5311	42.6277	265.469
YDR028C	REG1	REsistance to Glucose repression	Regulatory subunit of type 1 protein phosphatase Glc7p; involved in negative regulation of glucose-repressible genes; involved in regulation of the nucleocytoplasmic shuttling of Hxk2p; REG1 has a paralog, REG2, that arose from the whole genome duplication	no	na	na	na	52.0994	60.4005	365.983	181.782
YDR029W	na	na	Dubious ORF unlikely to encode a protein, based on available experimental and comparative sequence data	no	na	na	na	21195.2	19411.3	20261.1	52814.5
YDR030C	RAD28	RADiation sensitive	Protein involved in DNA repair, related to the human CSA protein that is involved in transcription-coupled repair nucleotide excision repair	no	na	na	na	11991.1	12348.7	12741.5	4561.94
YDR031W	MIC14	Mitochondrial Intermembrane space Cysteine motif protein of 14 kDa	Mitochondrial intermembrane space protein of unknown function; required for normal oxygen consumption; contains twin cysteine-x9-cysteine motifs; protein abundance increases in response to DNA replication stress	yes	computational	na	na	39287.6	23721.9	41958.1	5278.24
YDR032C	PST2	Protoplasts-SecreTed	Protein with similarity to a family of flavodoxin-like proteins; induced by oxidative stress in a Yap1p dependent manner; the authentic, non-tagged protein is detected in highly purified mitochondria in high-throughput studies; protein abundance increases in response to DNA replication stress; PST2 has a paralog, RFS1, that arose from the whole genome duplication	yes	high-throughput	0	0.1	30255.1	89414.3	50507	5764.43
YDR033W	MRH1	Membrane protein Related to Hsp30p	Protein that localizes primarily to the plasma membrane; also found at the nuclear envelope; the authentic, non-tagged protein is detected in mitochondria in a phosphorylated state; MRH1 has a paralog, YRO2, that arose from the whole genome duplication	yes	computational	-0.02	0	34435.8	44755	29771.6	15651.2
YDR034C	LYS14	LYSine requiring	Transcriptional activator involved in regulation of genes of the lysine biosynthesis pathway; requires 2-aminoadipate semialdehyde as co-inducer	no	na	na	na	29969.5	12636	18810.4	61582.8
YDR034W	na	na	na	no	na	na	na	26000.8	16485.5	11837.2	1043.25
YDR035W	ARO3	AROmatic amino acid requiring	3-deoxy-D-arabino-heptulosonate-7-phosphate (DAHP) synthase, catalyzes the first step in aromatic amino acid biosynthesis and is feedback-inhibited by phenylalanine or high concentration of tyrosine or tryptophan	yes	high-throughput	0.02	-0.06	33968.4	65956.5	41988.4	6928.18
YDR036C	EHD3	na	3-hydroxyisobutyryl-CoA hydrolase, member of a family of enoyl-CoA hydratase/isomerases; non-tagged protein is detected in highly purified mitochondria in high-throughput studies; phosphorylated; mutation affects fluid-phase endocytosis	yes	computational	-0.02	-0.13	24985.1	14533.3	31360.5	4161.82
YDR041W	RSM10	Ribosomal Small subunit of Mitochondria	Mitochondrial ribosomal protein of the small subunit, has similarity to E. coli S10 ribosomal protein; essential for viability, unlike most other mitoribosomal proteins	yes	computational	na	na	273.842	115.154	272.148	78.8974
YDR042C	na	na	Putative protein of unknown function; expression is increased in ssu72-ts69 mutant	no	na	na	na	58447.1	47899.4	54885.8	3372.19
YDR043C	NRG1	Negative Regulator of Glucose-repressed genes	Transcriptional repressor; recruits the Cyc8p-Tup1p complex to promoters; mediates glucose repression and negatively regulates a variety of processes including filamentous growth and alkaline pH response; NRG1 has a paralog, NRG2, that arose from the whole genome duplication	no	na	0	0.86	21073.5	32315	40635.8	33864.5
YDR046C	BAP3	Branched-chain Amino acid Permease	Amino acid permease; involved in uptake of cysteine, leucine, isoleucine and valine; BAP3 has a paralog, BAP2, that arose from the whole genome duplication	yes	high-throughput	0.02	-0.04	7592.47	6627.59	8867.43	21844.1
YDR047W	HEM12	HEMe biosynthesis	Uroporphyrinogen decarboxylase, catalyzes the fifth step in the heme biosynthetic pathway; localizes to both the cytoplasm and nucleus; a hem12 mutant has phenotypes similar to patients with porphyria cutanea tarda	no	na	na	na	27.6178	13.6845	20.5474	126.43
YDR048C	na	na	Dubious ORF unlikely to encode a functional protein, based on available experimental and comparative sequence data	no	na	na	na	18031.9	9282.31	10400.1	491.955
YDR049W	VMS1	VCP/Cdc48-associated Mitochondrial Stress-responsive	Component of a Cdc48p-complex involved in protein quality control; exhibits cytosolic and ER-membrane localization, with Cdc48p, during normal growth, and contributes to ER-associated degradation (ERAD) of specific substrates at a step after their ubiquitination; forms a mitochondrially-associated complex with Cdc48p and Npl4p under oxidative stress that is required for ubiquitin-mediated mitocho…	yes	computational	-0.06	-0.28	11326.1	20266.2	8614.64	83.7493
YDR051C	DET1	Decreased Ergosterol Transport	Acid phosphatase involved in the non-vesicular transport of sterols in both directions between the endoplasmic reticulum and plasma membrane; deletion confers sensitivity to nickel	no	na	na	na	4957.52	26136.5	13247.1	51881.6
YDR052C	DBF4	DumbBell Former	Regulatory subunit of Cdc7p-Dbf4p kinase complex; required for Cdc7p kinase activity and initiation of DNA replication; phosphorylates the Mcm2-7 family of proteins; cell cycle regulated; relative distribution to the nucleus increases upon DNA replication stress	no	na	na	na	51.4317	24.1866	26.9394	0
YDR054C	CDC34	Cell Division Cycle	Ubiquitin-conjugating enzyme (E2); catalytic subunit of SCF ubiquitin-protein ligase complex (together with Skp1p, Rbx1p, Cdc53p, and an F-box protein) that regulates cell cycle progression by targeting key substrates for degradation; protein abundance increases in response to DNA replication stress	no	na	na	na	26.3658	0	10.7981	27.8752
YDR055W	PST1	Protoplasts-SecreTed	Cell wall protein that contains a putative GPI-attachment site; secreted by regenerating protoplasts; up-regulated by activation of the cell integrity pathway, as mediated by Rlm1p; upregulated by cell wall damage via disruption of FKS1; PST1 has a paralog, ECM33, that arose from the whole genome duplication	no	na	na	na	11371.7	44314.8	26885.8	18703
YDR056C	na	na	Putative protein of unknown function; green fluorescent protein (GFP)-fusion protein localizes to the endoplasmic reticulum; YDR056C is not an essential protein	no	na	0.08	0.19	70339.5	65988.1	81069.8	136651
YDR057W	YOS9	Yeast OS-9 homolog	ER quality-control lectin; integral subunit of the HRD ligase; binds to glycans with terminal alpha-1,6 linked mannose on misfolded N-glycosylated proteins and participates in targeting proteins to ERAD; member of the OS-9 protein family	no	na	0.12	0.19	27875.6	52944.3	53457.6	39333.8
YDR058C	TGL2	TriacylGlycerol Lipase	Triacylglycerol lipase that is localized to the mitochondria; has lipolytic activity towards triacylglycerols and diacylglycerols when expressed in E. coli	yes	manually curated	-0.08	-0.14	69327.3	70660	69343.8	10828.2
YDR059C	UBC5	UBiquitin-Conjugating	Ubiquitin-conjugating enzyme; mediates selective degradation of short-lived, abnormal, or excess proteins, including histone H3; central component of the cellular stress response; expression is heat inducible; protein abundance increases in response to DNA replication stress; UBC5 has a paralog, UBC4, that arose from the whole genome duplication	no	na	na	na	21897.9	60107	31021.7	96506.7
YDR060W	MAK21	MAintenance of Killer	Constituent of 66S pre-ribosomal particles, required for large (60S) ribosomal subunit biogenesis; involved in nuclear export of pre-ribosomes; required for maintenance of dsRNA virus; homolog of human CAATT-binding protein	no	na	-0.01	-1.13	17.7125	22.8833	27.5443	153.064
YDR061W	na	na	Protein with similarity to ATP-binding cassette (ABC) transporter family members; lacks predicted membrane-spanning regions; transcriptionally activated by Yrm1p along with genes involved in multidrug resistance	yes	computational	0.02	-0.1	36996.9	44622.8	43739	129301
YDR063W	AIM7	Altered Inheritance rate of Mitochondria	Protein that interacts with Arp2/3 complex to stimulate actin filament debranching and inhibit actin nucleation; has similarity to Cof1p and also to human glia maturation factor (GMF); null mutant displays elevated mitochondrial genome loss	no	na	na	na	39919.9	72162.9	48259.4	68027.9
YDR065W	RRG1	Required for Respiratory Growth	Protein of unknown function, required for vacuolar acidification and mitochondrial genome maintenance; the authentic, non-tagged protein is detected in highly purified mitochondria in high-throughput studies	yes	computational	0.22	2.66	5106.84	96.1739	759.375	183.021
YDR066C	RTR2	Regulator of TRanscription	Protein of unknown function; exhibits genetic interactions with Rtr1p; green fluorescent protein (GFP)-fusion protein localizes to the cytoplasm; YDR066C is not an essential gene; relocalizes from nucleus to cytoplasmic foci upon DNA replication stress; RTR2 has a paralog, RTR1, that arose from the whole genome duplication	no	na	na	na	4427.95	7505.53	4499.03	1311.9
YDR067C	OCA6	Oxidant-induced Cell-cycle Arrest	Cytoplasmic protein required for replication of Brome mosaic virus in S. cerevisiae, which is a model system for studying positive-strand RNA virus replication; null mutation confers sensitivity to tunicamycin and DTT	no	na	na	na	31358.8	86196.8	54080.5	12057.9
YDR068W	DOS2	na	Protein of unknown function, green fluorescent protein (GFP)-fusion protein localizes to the cytoplasm	no	na	na	na	37742.7	30762	41856.2	88697.9
YDR069C	DOA4	Degradation Of Alpha	Ubiquitin isopeptidase; required for recycling ubiquitin from proteasome-bound ubiquitinated intermediates, acts at the late endosome/prevacuolar compartment to recover ubiquitin from ubiquitinated membrane proteins en route to the vacuole; DOA4 has a paralog, UBP5, that arose from the whole genome duplication	yes	high-throughput	-0.14	1.02	167.867	30.0904	73.5109	141.579
YDR070C	FMP16	Found in Mitochondrial Proteome	Protein of unknown function; may be involved in responding to conditions of stress; the authentic, non-tagged protein is detected in highly purified mitochondria in high-throughput studies; protein abundance increases in response to DNA replication stress	yes	computational	0.12	-0.2	4210.99	4622.05	5656.99	4374.07
YDR071C	PAA1	PolyAmine Acetyltransferase	Polyamine acetyltransferase; acetylates polyamines (e.g. putrescine, spermidine, spermine) and also aralkylamines (e.g. tryptamine, phenylethylamine); may be involved in transcription and/or DNA replication	no	na	na	na	52728.2	40767.6	52048.2	4752.34
YDR072C	IPT1	InositolPhosphoTransferase	Inositolphosphotransferase, involved in synthesis of mannose-(inositol-P)2-ceramide (M(IP)2C), the most abundant sphingolipid; can mutate to resistance to the antifungals syringomycin E and DmAMP1 and to K. lactis zymocin	no	na	0.03	-1.15	32280.5	25760.2	27107.8	93103.1
YDR073W	SNF11	Sucrose NonFermenting	Subunit of the SWI/SNF chromatin remodeling complex; involved in transcriptional regulation; interacts with a highly conserved 40-residue sequence of Snf2p; relocates to the cytosol under hypoxic conditions	no	na	na	na	5366.22	6984.75	4751.47	35392.4
YDR074W	TPS2	Trehalose-6-phosphate PhoSphatase	Phosphatase subunit of the trehalose-6-P synthase/phosphatase complex; involved in synthesis of the storage carbohydrate trehalose; expression is induced by stress conditions and repressed by the Ras-cAMP pathway; protein abundance increases in response to DNA replication stress	yes	high-throughput	-0.07	-1.89	15722.2	10862.3	11433.7	11073.5
YDR075W	PPH3	Protein PHosphatase	Catalytic subunit of protein phosphatase PP4 complex; active complex is composed of Pph3p and Psy2p, with Psy4p apparently providing additional substrate specificity in some cases; regulates recovery from the DNA damage checkpoint and also the gene conversion- and single-strand annealing-mediated pathways of meiotic double-strand break repair; involved in activation of Gln3p to alleviate nitrogen…	no	na	-0.04	-0.42	39160.2	34789.5	45632	27515
YDR076W	RAD55	RADiation sensitive	Protein that stimulates strand exchange by stabilizing the binding of Rad51p to single-stranded DNA; involved in the recombinational repair of double-strand breaks in DNA during vegetative growth and meiosis; forms heterodimer with Rad57p	no	na	na	na	13117.6	11668	9985.98	8168.8
YDR077W	SED1	Suppression of Exponential Defect	Major stress-induced structural GPI-cell wall glycoprotein; associates with translating ribosomes, possible role in mitochondrial genome maintenance; ORF contains two distinct variable minisatellites; SED1 has a paralog, SPI1, that arose from the whole genome duplication	yes	manually curated	na	na	44665.7	36683.3	47780.6	5568.18
YDR078C	SHU2	Suppressor of HydroxyUrea sensitivity	Component of the Shu complex, which promotes error-free DNA repair; Shu complex mediates inhibition of Srs2p function	no	na	na	na	421.802	434.437	420.205	315.395
YDR079C	na	na	na	no	na	na	na	285.634	16.1568	274.486	115.783
YDR079W	PET100	PETite colonies	Chaperone that specifically facilitates the assembly of cytochrome c oxidase, integral to the mitochondrial inner membrane; interacts with a subcomplex of subunits VII, VIIa, and VIII (Cox7p, Cox9p, and Cox8p) but not with the holoenzyme	yes	computational	na	na	249.647	73.7501	623.801	114.179
YDR080W	VPS41	Vacuolar Protein Sorting	Vacuolar membrane protein that is a subunit of the homotypic vacuole fusion and vacuole protein sorting (HOPS) complex; essential for membrane docking and fusion at the Golgi-to-endosome and endosome-to-vacuole stages of protein transport	no	na	na	na	20.751	10.6877	33.3136	137.766
YDR082W	STN1	Suppressor of cdc ThirteeN	Telomere end-binding and capping protein, plays a key role with Pol12p in linking telomerase action with completion of lagging strand synthesis, and in a regulatory step required for telomere capping	no	na	-0.13	-0.88	111.492	17.1938	49.1658	164.431
YDR083W	RRP8	Ribosomal RNA Processing	Nucleolar S-adenosylmethionine-dependent rRNA methyltransferase; methylates adenine (m1A) of the large subunit (LSU) rRNA at position 645; involved in pre-rRNA cleavage at site A2; mutation is synthetically lethal with a gar1 mutation; deletion disrupts telomere maintenance by influencing the expression of neighboring gene STN1	no	na	na	na	14749	26349.8	5800.12	253.524
YDR084C	TVP23	Tlg2-Vesicle Protein	Integral membrane protein localized to late Golgi vesicles along with the v-SNARE Tlg2p; green fluorescent protein (GFP)-fusion protein localizes to the cytoplasm in a punctate pattern	no	na	na	na	76.6748	55.4684	58.8768	696.139
YDR085C	AFR1	Alpha-Factor Receptor regulator	Protein required for pheromone-induced projection (shmoo) formation; regulates septin architecture during mating; has an RVXF motif that mediates targeting of Glc7p to mating projections; interacts with Cdc12p; AFR1 has a paralog, YER158C, that arose from the whole genome duplication	no	na	na	na	8693.63	10546.1	12617.3	298.636
YDR086C	SSS1	Sec Sixty-one Suppressor	Subunit of the Sec61p translocation complex (Sec61p-Sss1p-Sbh1p) that forms a channel for passage of secretory proteins through the endoplasmic reticulum membrane, and of the Ssh1p complex (Ssh1p-Sbh2p-Sss1p); interacts with Ost4p and Wbp1p	no	na	na	na	469.39	125.603	467.744	39.8641
YDR089W	na	na	Protein of unknown function; deletion confers resistance to nickel; contains an SPX domain, which is found in proteins involved in phosphate homeostasis; relocalizes from vacuole to cytoplasm upon DNA replication stress	no	na	na	na	15987.9	31908.3	8839.8	18343.7
YDR090C	na	na	Putative protein of unknown function	no	na	na	na	20490.9	12110.7	22577.3	17012.3
YDR091C	RLI1	RNase L Inhibitor	Essential iron-sulfur protein; required for ribosome biogenesis and translation initiation and termination; facilitates binding of a multifactor complex (MFC) of initiation factors to the small ribosomal subunit; predicted ABC family ATPase; forms a complex with Lto1p and Yae1p that may be involved in protection of the ribosome from damage due to reactive oxygen species	no	na	na	na	39.7015	23.6981	76.4669	119.964
YDR092W	UBC13	UBiquitin-Conjugating	Ubiquitin-conjugating enzyme involved in the error-free DNA postreplication repair pathway; interacts with Mms2p to assemble ubiquitin chains at the Ub Lys-63 residue; DNA damage triggers redistribution from the cytoplasm to the nucleus	no	na	na	na	505.53	756.746	542.93	1985.88
YDR093W	DNF2	Drs2 Neo1 Family	Aminophospholipid translocase (flippase) that localizes primarily to the plasma membrane; contributes to endocytosis, protein transport and cell polarity; type 4 P-type ATPase; DNF2 has a paralog, DNF1, that arose from the whole genome duplication	no	na	na	na	35650.5	28866.5	29744.9	4074.13
YDR094W	na	na	Dubious open reading frame unlikely to encode a protein, based on available experimental and comparative sequence data; partially overlaps verified ORF DNF2	no	na	na	na	39799.3	85404.4	70252	8906.9
YDR095C	na	na	Dubious open reading frame unlikely to encode a functional protein, based on available experimental and comparative sequence data	no	na	na	na	16479.9	14789.9	19331.3	6137.69
YDR096W	GIS1	GIg1-2 Suppressor	Histone demethylase and transcription factor; regulates genes during nutrient limitation; activity modulated by proteasome-mediated proteolysis; has JmjC and JmjN domain in N-terminus that interact, promoting stability and proper transcriptional activity; contains two transactivating domains downstream of Jmj domains and a C-terminal DNA binding domain; relocalizes to the cytosol in response to h…	yes	high-throughput	-0.03	0.99	24631	32053.9	22705.3	72678.4
YDR097C	MSH6	MutS Homolog	Protein required for mismatch repair in mitosis and meiosis; forms a complex with Msh2p to repair both single-base & insertion-deletion mispairs; also involved in interstrand cross-link repair; potentially phosphorylated by Cdc28p	no	na	na	na	13657.3	34993	8340.58	677.568
YDR098C	GRX3	GlutaRedoXin	Glutathione-dependent oxidoreductase; hydroperoxide and superoxide-radical responsive; monothiol glutaredoxin subfamily member along with Grx4p and Grx5p; protects cells from oxidative damage; with Grx4p, binds to Aft1p in iron-replete conditions, promoting its dissociation from promoters; evidence exists indicating that the translation start site is not Met1 as currently annotated, but rather Me…	no	na	na	na	6568.01	12668.2	46.468	575.716
YDR099W	BMH2	Brain Modulosignalin Homologue	14-3-3 protein, minor isoform; controls proteome at post-transcriptional level, binds proteins and DNA, involved in regulation of many processes including exocytosis, vesicle transport, Ras/MAPK signaling, and rapamycin-sensitive signaling; protein increases in abundance and relative distribution to the nucleus increases upon DNA replication stress; BMH2 has a paralog, BMH1, that arose from the w…	no	na	0.05	-0.13	5931.74	5878.25	6258.18	495.513
YDR100W	TVP15	Tlg2-Vesicle Protein	Integral membrane protein localized to late Golgi vesicles along with the v-SNARE Tlg2p	no	na	0.01	-0.46	704.985	1684.02	670.681	473.157
YDR101C	ARX1	Associated with Ribosomal eXport complex	Nuclear export factor for the ribosomal pre-60S subunit; shuttling factor which directly binds FG rich nucleoporins and facilities translocation through the nuclear pore complex; interacts directly with Alb1p; responsible for Tif6p recycling defects in the absence of Rei1; associated with the ribosomal export complex	no	na	na	na	125.878	43.7151	115.829	138.365
YDR102C	na	na	Dubious open reading frame; homozygous diploid deletion strain exhibits high budding index	no	na	na	na	11084.4	10793.2	16036.6	237.073
YDR103W	STE5	STErile	Pheromone-responsive MAPK scaffold protein; couples activation of the G-protein-coupled pheromone receptor to MAPK activation; intramolecular interaction of PH and VWA domains blocks activation of assembled signaling cascade components (Ste11p, Ste7p and Fus3p) under basal conditions; Gbeta-gamma (Ste4p-Ste18p)-dependent docking at the plasma membrane and binding of PI(4,5)P2 by the PH domain rel…	no	na	na	na	17311.3	17936.2	19108.7	12260.7
YDR104C	SPO71	SPOrulation	Meiosis-specific protein of unknown function, required for spore wall formation during sporulation, in particular for the proper size of the prospore membrane (PSM); interacts with SPO1; dispensable for both nuclear divisions during meiosis; contains two PH domains	no	na	na	na	2700.75	5453.12	3571.61	2600.04
YDR105C	TMS1	na	Vacuolar membrane protein of unknown function that is conserved in mammals; predicted to contain eleven transmembrane helices; interacts with Pdr5p, a protein involved in multidrug resistance	no	na	na	na	11123.6	11424.6	16503.8	3128.45
YDR107C	TMN2	TransMembrane Nine	Protein with a role in cellular adhesion and filamentous growth; similar to Tmn3p; member of the evolutionarily conserved Transmembrane Nine family of proteins with nine membrane-spanning segments; TMN2 has a paralog, EMP70, that arose from the whole genome duplication	no	na	na	na	53038.6	69967.2	60626.2	40303.5
YDR108W	TRS85	TRapp Subunit	Subunit of TRAPPIII (transport protein particle), a multimeric guanine nucleotide-exchange factor for Ypt1p, required for membrane expansion during autophagy and the CVT pathway; directs Ypt1p to the PAS; late post-replication meiotic role	no	na	-0.14	-0.06	13332.9	16708.3	14842.1	1669.91
YDR109C	na	na	Putative kinase	no	na	na	na	18446.7	25885.7	21617.3	20415.3
YDR110W	FOB1	FOrk Blocking less	Nucleolar protein that binds the rDNA replication fork barrier (RFB) site; required for replication fork blocking, recombinational hotspot activity, condensin recruitment to RFB and rDNA repeat segregation; related to retroviral integrases	no	na	na	na	55544.7	68775.3	79592.7	92572.4
YDR111C	ALT2	ALanine Transaminase	Catalytically inactive alanine transaminase; expression is repressed in the presence of alanine and repression is mediated by Nrg1p; ALT2 has a paralog, ALT1, that arose from the whole genome duplication	no	na	na	na	9804.95	9506.14	11045.1	4400.37
YDR112W	IRC2	Increased Recombination Centers	Dubious open reading frame, unlikely to encode a protein, based on available experimental and comparative sequence data; partially overlaps YDR111C; null mutant displays increased levels of spontaneous Rad52p foci	no	na	na	na	49108.4	40072.7	30404	17710.1
YDR113C	PDS1	Precocious Dissociation of Sisters	Securin, inhibits anaphase by binding separin Esp1p; blocks cyclin destruction and mitotic exit, essential for meiotic progression and mitotic cell cycle arrest; localization is cell-cycle dependent and regulated by Cdc28p phosphorylation	no	na	na	na	18.4195	11.7726	19.1494	111.132
YDR114C	na	na	Putative protein of unknown function; deletion mutant exhibits poor growth at elevated pH and calcium	no	na	na	na	320.878	77.4664	654.178	571.543
YDR115W	na	na	Putative mitochondrial ribosomal protein of the large subunit; similar to E. coli L34 ribosomal protein; required for respiratory growth, as are most mitochondrial ribosomal proteins; protein increases in abundance and relocalizes to the plasma membrane upon DNA replication stress	yes	computational	na	na	149.663	57.6493	97.4408	66.4621
YDR116C	MRPL1	Mitochondrial Ribosomal Protein, Large subunit	Mitochondrial ribosomal protein of the large subunit	yes	computational	na	na	56859.7	37244.3	53587.7	9401.09
YDR117C	TMA64	Translation Machinery Associated	Protein of unknown function that associates with ribosomes; has a putative RNA binding domain; in mammals the corresponding protein, eIF2D, has been shown to possess translation initiation factor activity	no	na	na	na	8823.12	14554.8	14233.5	834.183
YDR118W	APC4	Anaphase Promoting Complex	Subunit of the Anaphase-Promoting Complex/Cyclosome (APC/C); APC/C is a ubiquitin-protein ligase required for degradation of anaphase inhibitors, including mitotic cyclins, during the metaphase/anaphase transition; component of the platform domain of the APC/C, based on structural analysis; relative distribution to the nucleus increases upon DNA replication stress	no	na	na	na	23.2142	20.6426	17.026	137.514
YDR119W	VBA4	Vacuolar Basic Amino acid transporter	Protein of unknown function with proposed role as a basic amino acid permease based on phylogeny; GFP-fusion protein localizes to vacuolar membrane; physical interaction with Atg27p suggests a possible role in autophagy; non-essential gene	no	na	na	na	25171.5	26734	17519.8	34597.2
YDR120C	TRM1	Transfer RNA Methyltransferase	tRNA methyltransferase; two forms of the protein are made by alternative translation starts; localizes to both the nucleus and mitochondrion to produce the modified base N2,N2-dimethylguanosine in tRNAs in both compartments	yes	computational	na	na	33.8602	10.323	6.68983	190.699
YDR121W	DPB4	DNA Polymerase B (II) subunit	Subunit of DNA pol epsilon and of ISW2 chromatin accessibility complex; involved in both chromosomal DNA replication and inheritance of telomeric silencing; stabilizes the interaction of Pol epsilon with primer-template DNA, positively affecting the processivity of the polymerase and exonuclease activities of Pol epsilon; interacts with extranucleosomal DNA and acts as anchor point for ISW2 compl…	no	na	na	na	47.8466	47.2039	7905.71	120672
YDR122W	KIN1	KINase	Serine/threonine protein kinase involved in regulation of exocytosis; localizes to the cytoplasmic face of the plasma membrane; KIN1 has a paralog, KIN2, that arose from the whole genome duplication	no	na	-0.03	0.2	29137.4	19713.4	29265.8	3937.32
YDR123C	INO2	INOsitol requiring	Component of the heteromeric Ino2p/Ino4p basic helix-loop-helix transcription activator that binds inositol/choline-responsive elements (ICREs), required for derepression of phospholipid biosynthetic genes in response to inositol depletion	no	na	na	na	21.0614	11.7123	18.4928	144.789
YDR124W	na	na	Putative protein of unknown function; non-essential gene; expression is strongly induced by alpha factor	no	na	na	na	28900.8	94611	40638	35136
YDR125C	ECM18	ExtraCellular Mutant	Protein of unknown function; ECM18 has a paralog, ICT1, that arose from the whole genome duplication	yes	computational	na	na	46376.8	34659.6	52882.8	12426.4
YDR126W	SWF1	Spore Wall Formation	Palmitoyltransferase that acts on transmembrane proteins, including the SNAREs Snc1p, Syn8p, Tlg1p and likely all SNAREs; contains an Asp-His-His-Cys-cysteine rich (DHHC-CRD) domain; may have a role in vacuole fusion	no	na	na	na	5860.24	3107.21	8330.6	1364.4
YDR127W	ARO1	AROmatic amino acid requiring	Pentafunctional arom protein, catalyzes steps 2 through 6 in the biosynthesis of chorismate, which is a precursor to aromatic amino acids	no	na	na	na	25.8049	10.4885	98.9624	115.093
YDR128W	MTC5	Maintenance of Telomere Capping	Subunit of the SEA (Seh1-associated) complex; SEA is a coatomer-related complex that associates dynamically with the vacuole; has N-terminal WD-40 repeats and a C-terminal RING motif; mtc5 is synthetically sick with cdc13-1; relative distribution to vacuolar membrane punctae decreases upon DNA replication stress	no	na	0.02	-0.04	5426.44	23529.2	11289.5	2740.12
YDR129C	SAC6	Suppressor of ACtin	Fimbrin, actin-bundling protein; cooperates with Scp1p (calponin/transgelin) in the organization and maintenance of the actin cytoskeleton; relocalizes from plasma membrane to cytoplasm upon DNA replication stress	no	na	na	na	144.159	90.7995	210.627	267.35
YDR130C	FIN1	Filaments In between Nuclei	Spindle pole body-related intermediate filament protein; forms cell cycle-specific filaments between spindle pole bodies in dividing cells; localizes to poles and microtubules of spindle during anaphase and contributes to spindle stability; involved in Glc7p localization and regulation; relative distribution to the nucleus increases upon DNA replication stress	no	na	0.05	-0.34	22141.1	23255	21664.6	57483.6
YDR131C	na	na	F-box protein, substrate-specific adaptor subunit that recruits substrates to a core ubiquitination complex	no	na	na	na	16126.9	15414.3	21285.4	52132.2
YDR132C	na	na	Protein of unknown function; protein increases in abundance and relative distribution to the nucleus increases upon DNA replication stress; YDR132C has a paralog, YLR108C, that arose from the whole genome duplication	yes	high-throughput	na	na	17659.2	9371.39	20129.2	4009.32
YDR133C	na	na	Dubious open reading frame unlikely to encode a protein, based on available experimental and comparative sequence data; partially overlaps YDR134C	no	na	na	na	7996.09	8315.51	11240.1	4601.62
YDR134C	na	na	Hypothetical protein; YDR134C has a paralog, CCW12, that arose from the whole genome duplication	no	na	na	na	69305.5	45411.4	74785.7	90617.7
YDR135C	YCF1	Yeast Cadmium Factor	Vacuolar glutathione S-conjugate transporter; member of ATP-binding cassette family; ATPase activity required to support vacuole fusion; forms stable complexes with vacuole fusion machinery; regulates Vam7p recruitment to vacuoles; has role in detoxifying metals such as cadmium, mercury, and arsenite; also transports unconjugated bilirubin, selenodigluthatione, and oxidized glutathione; similar t…	no	na	na	na	62747.7	54527.1	78227.9	21282
YDR136C	VPS61	Vacuolar Protein Sorting	Dubious open reading frame, unlikely to encode a protein; not conserved in closely related Saccharomyces species; 4% of ORF overlaps the verified gene RGP1; deletion causes a vacuolar protein sorting defect	no	na	na	na	1607.03	858.595	282.672	381.186
YDR137W	RGP1	Reduced Growth Phenotype	Subunit of a Golgi membrane exchange factor (Ric1p-Rgp1p) that catalyzes nucleotide exchange on Ypt6p	no	na	-0.16	1.9	11024.6	14341.7	8483.13	1160.47
YDR138W	HPR1	HyPerRecombination	Subunit of THO/TREX complexes that couple transcription elongation with mitotic recombination and with mRNA metabolism and export, subunit of an RNA Pol II complex; regulates lifespan; involved in telomere maintenance; similar to Top1p	no	na	na	na	1665.08	54.7303	3425.7	119.689
YDR139C	RUB1	Related to UBiquitin	Ubiquitin-like protein with similarity to mammalian NEDD8; conjugation (neddylation) substrates include the cullins Cdc53p, Rtt101p, and Cul3p; activated by Ula1p and Uba3p (E1 enzyme pair); conjugation mediated by Ubc12p (E2 enzyme)	no	na	na	na	13839.9	39459.3	16239.2	8199.52
YDR140W	MTQ2	Methyltransferase	S-adenosylmethionine-dependent methyltransferase of the seven beta-strand family; subunit of complex with Trm112p that methylates translation release factor Sup45p (eRF1) in the ternary complex eRF1-eRF3-GTP; similar to E.coli PrmC	no	na	na	na	27.9219	20.0986	28.1672	295.828
YDR141C	DOP1	homolog of A. nidulans DOPey	Golgi-localized, leucine-zipper domain containing protein; involved in endosome to Golgi transport, organization of the ER, establishing cell polarity, and morphogenesis; detected in highly purified mitochondria in high-throughput studies	yes	high-throughput	-0.1	1.16	32.8811	39.3285	23.2743	256.809
YDR142C	PEX7	PEroXin	Peroxisomal signal receptor for the N-terminal nonapeptide signal (PTS2) of peroxisomal matrix proteins; WD repeat protein; defects in human homolog cause lethal rhizomelic chondrodysplasia punctata (RCDP)	no	na	na	na	41.2026	31.2819	53.3234	139.88
YDR143C	SAN1	Sir Antagonist	Ubiquitin-protein ligase; involved in the proteasome-dependent degradation of aberrant nuclear proteins; targets substrates with regions of exposed hydrophobicity containing 5 or more contiguous hydrophobic residues; contains intrinsically disordered regions that contribute to substrate recognition	no	na	na	na	14383.4	15944.3	13955.6	34989.2
YDR144C	MKC7	Multicopy suppressor of Kex2 Cold sensitivity	GPI-anchored aspartyl protease; member of the yapsin family of proteases involved in cell wall growth and maintenance; shares functions with Yap3p and Kex2p; MKC7 has a paralog, YPS1, that arose from the whole genome duplication	no	na	na	na	55691.3	69472.4	60542.9	17193.2
YDR145W	TAF12	TATA binding protein-Associated Factor	Subunit (61/68 kDa) of TFIID and SAGA complexes, involved in RNA polymerase II transcription initiation and in chromatin modification, similar to histone H2A	no	na	na	na	23.6879	18.7165	42.9901	188.742
YDR146C	SWI5	SWItching deficient	Transcription factor that recruits Mediator and Swi/Snf complexes; activates transcription of genes expressed at the M/G1 phase boundary and in G1 phase; required for expression of the HO gene controlling mating type switching; localization to nucleus occurs during G1 and appears to be regulated by phosphorylation by Cdc28p kinase; SWI5 has a paralog, ACE2, that arose from the whole genome duplic…	no	na	na	na	44.2894	26.4779	31.0033	156.242
YDR147W	EKI1	Ethanolamine KInase	Ethanolamine kinase; primarily responsible for phosphatidylethanolamine synthesis via the CDP-ethanolamine pathway; exhibits some choline kinase activity, thus contributing to phosphatidylcholine synthesis via the CDP-choline pathway; EKI1 has a paralog, CKI1, that arose from the whole genome duplication	no	na	-0.01	-0.4	29867.6	31747.2	14251.7	43204.5
YDR148C	KGD2	alpha-KetoGlutarate Dehydrogenase	Dihydrolipoyl transsuccinylase, component of the mitochondrial alpha-ketoglutarate dehydrogenase complex, which catalyzes the oxidative decarboxylation of alpha-ketoglutarate to succinyl-CoA in the TCA cycle; phosphorylated	yes	computational	-0.11	0.38	4345.95	9988.03	4330.46	332.298
YDR149C	na	na	Dubious open reading frame unlikely to encode a functional protein, based on available experimental and comparative sequence data; overlaps the verified gene NUM1; null mutation blocks anaerobic growth	no	na	na	na	7356.03	3558.65	4600.67	209.016
YDR150W	NUM1	NUclear Migration	Protein required for nuclear migration, component of the mitochondria-ER-cortex-ancor (MECA); required for the association of mitochondria with the cell cortex and for accurate distribution of mitochondrial network; interacts with Mdm36p to link the ER and motochondria at the cortex; localizes to the mother cell cortex and the bud tip; may mediate interactions of dynein and cytoplasmic microtubul…	yes	high-throughput	-0.05	-6.21	3736.91	2619.15	3345.07	224.054
YDR151C	CTH1	Cysteine-Three-Histidine	Member of the CCCH zinc finger family; similar to mammalian Tis11 protein, which activates transcription and also has a role in mRNA degradation; may function with Tis11p in iron homeostasis; CTH1 has a paralog, TIS11, that arose from the whole genome duplication	no	na	na	na	14436.2	7297.07	10510.7	1225.87
YDR152W	GIR2	Genetically Interacts with Ribosomal genes	Highly-acidic cytoplasmic RWD domain-containing protein of unknown function; forms a complex with Rbg2p; interacts with Rbg1p and Gcn1p; associates with translating ribosomes; putative intrinsically unstructured protein	no	na	na	na	5208.09	8952.21	6796.24	4524.36
YDR153C	ENT5	Epsin N-Terminal homology	Protein containing an N-terminal epsin-like domain involved in clathrin recruitment and traffic between the Golgi and endosomes; associates with the clathrin adaptor Gga2p, clathrin adaptor complex AP-1, and clathrin	no	na	na	na	20284.8	27934	25828.9	15694.5
YDR154C	na	na	Dubious open reading frame, null mutant exhibits synthetic phenotype with alpha-synuclein	no	na	na	na	15979.1	24698.2	21671.3	2948.4
YDR155C	CPR1	Cyclosporin A-sensitive Proline Rotamase	Cytoplasmic peptidyl-prolyl cis-trans isomerase (cyclophilin); catalyzes the cis-trans isomerization of peptide bonds N-terminal to proline residues; binds the drug cyclosporin A; protein abundance increases in response to DNA replication stress	yes	high-throughput	na	na	7647.16	2686.37	2590.95	322.414
YDR156W	RPA14	RNA Polymerase A	RNA polymerase I subunit A14	no	na	na	na	42138.2	7354.69	22734.1	2132.59
YDR157W	na	na	Dubious open reading frame unlikely to encode a functional protein, based on available experimental and comparative sequence data	no	na	na	na	69.2369	73.8738	55.5806	159.004
YDR158W	HOM2	HOMoserine requiring	Aspartic beta semi-aldehyde dehydrogenase, catalyzes the second step in the common pathway for methionine and threonine biosynthesis; expression regulated by Gcn4p and the general control of amino acid synthesis	no	na	na	na	25.2991	10.538	10.0239	234.282
YDR159W	SAC3	Suppressor of ACtin	Nuclear pore-associated protein; required for biogenesis of the small ribosomal subunit; component of TREX-2 complex (Sac3p-Thp1p-Sus1p-Cdc31p) involved in transcription elongation and mRNA export from the nucleus; involved in post-transcriptional tethering of active genes to the nuclear periphery and to non-nascent mRNP; similar to the human germinal center-associated nuclear protein (GANP)	no	na	na	na	1733.14	174.109	7731.59	1493.68
YDR161W	na	na	Putative protein of unknown function; non-essential gene; proposed function in rRNA and ribosome biosynthesis based on transcriptional co-regulation; genetic interactions suggest a role in ER-associated protein degradation (ERAD)	no	na	0.17	0.36	41711.5	42103.8	33023	8952.52
YDR162C	NBP2	Nap1 Binding Protein	Protein involved in the HOG (high osmolarity glycerol) pathway; negatively regulates Hog1p by recruitment of phosphatase Ptc1p the Pbs2p-Hog1p complex; interacts with Bck1p and down regulates the cell wall integrity pathway; found in the nucleus and cytoplasm, contains an SH3 domain and a Ptc1p binding domain (PBM)	no	na	na	na	1167.69	1381.85	3085.95	142.936
YDR163W	CWC15	Complexed With Cef1p	Non-essential protein involved in pre-mRNA splicing, component of a complex containing Cef1p; has similarity to S. pombe Cwf15p	no	na	na	na	1428.95	1801.72	4508.09	506.193
YDR165W	TRM82	Transfer RNA Methyltransferase	Catalytic subunit of a tRNA methyltransferase complex; Trm8p and Trm82p comprise an enzyme that catalyzes a methyl-transfer from S-adenosyl-l-methionine to the N(7) atom of guanine at position 46 in tRNA; Trm8 lacks catalytic activity if not bound to Trm82p; relocalizes to the cytosol in response to hypoxia	no	na	na	na	84.8338	48.3781	24.3478	89.9903
YDR169C	STB3	Sin Three Binding protein	Ribosomal RNA processing element (RRPE)-binding protein; involved in the glucose-induced transition from quiescence to growth; restricted to nucleus in quiescent cells, released into cytoplasm after glucose repletion; binds Sin3p; relative distribution to the nucleus increases upon DNA replication stress	no	na	na	na	27851.4	33359.9	33037.9	2116.85
YDR171W	HSP42	Heat Shock Protein	Small heat shock protein (sHSP) with chaperone activity; forms barrel-shaped oligomers that suppress unfolded protein aggregation; involved in cytoskeleton reorganization after heat shock; protein abundance increases and forms cytoplasmic foci in response to DNA replication stress	no	na	na	na	27802.6	25155.1	29643.1	10148.5
YDR172W	SUP35	SUPpressor	Translation termination factor eRF3, has a role in mRNA deadenylation and decay; altered protein conformation creates the [PSI(+)] prion that alters translational fidelity and results in a nonsense suppressor phenotype	no	na	na	na	35.5316	15.1277	1.67868	96.9022
YDR173C	ARG82	ARGinine requiring	Inositol polyphosphate multikinase (IPMK), sequentially phosphorylates Ins(1,4,5)P3 to form Ins(1,3,4,5,6)P5; also has diphosphoinositol polyphosphate synthase activity; regulates arginine-, phosphate-, and nitrogen-responsive genes	no	na	-0.04	0.48	966.565	39.6199	5407.89	274.244
YDR174W	HMO1	High MObility group (HMG) family	Chromatin associated high mobility group (HMG) family member; involved in genome maintenance; rDNA-binding component of the Pol I transcription system; associates with a 5'-3' DNA helicase and Fpr1p, a prolyl isomerase; relocalizes to the cytosol in response to hypoxia	no	na	na	na	27600.7	21362	11410.3	444311
YDR175C	RSM24	Ribosomal Small subunit of Mitochondria	Mitochondrial ribosomal protein of the small subunit	yes	computational	na	na	93.5593	82.791	133.127	130.482
YDR176W	NGG1	na	Transcriptional regulator involved in glucose repression of Gal4p-regulated genes; component of transcriptional adaptor and histone acetyltransferase complexes, the ADA complex, the SAGA complex, and the SLIK complex	no	na	na	na	129.572	92.4358	97.061	80.623
YDR177W	UBC1	UBiquitin-Conjugating	Ubiquitin-conjugating enzyme; mediates selective degradation of short-lived and abnormal proteins; plays a role in vesicle biogenesis and ER-associated protein degradation (ERAD); component of the cellular stress response; protein abundance increases in response to DNA replication stress	no	na	0.01	-0.31	39.2474	0	17.1058	91.3783
YDR178W	SDH4	Succinate DeHydrogenase	Membrane anchor subunit of succinate dehydrogenase; involved in coupling the oxidation of succinate to the transfer of electrons to ubiquinone as part of the TCA cycle and the mitochondrial respiratory chain; SDH4 has a paralog, SHH4, that arose from the whole genome duplication	yes	computational	0.08	-0.08	40314.7	29201.2	42389.7	26176.4
YDR179C	CSN9	Cop9 SigNalosome subunit	Subunit of the Cop9 signalosome, which is required for deneddylation, or removal of the ubiquitin-like protein Rub1p from Cdc53p (cullin); involved in adaptation to pheromone signaling	no	na	na	na	13683.2	18766.1	17042.6	9125.66
YDR179W	na	na	na	no	na	na	na	16041.7	25316.6	19671.9	10343
YDR181C	SAS4	Something About Silencing	Subunit of the SAS complex (Sas2p, Sas4p, Sas5p), which acetylates free histones and nucleosomes and regulates transcriptional silencing; required for the HAT activity of Sas2p	no	na	na	na	14862.3	19289.1	13617.3	9749.97
YDR182W	CDC1	Cell Division Cycle	Putative lipid phosphatase of the endoplasmic reticulum; shows Mn2+ dependence and may affect Ca2+ signaling; mutants display actin and general growth defects and pleiotropic defects in cell cycle progression and organelle distribution	no	na	-0.02	-0.47	2000.46	2111.91	2271.91	249.058
YDR183W	PLP1	Phosducin-Like Protein	Protein that interacts with CCT (chaperonin containing TCP-1) complex and has a role in actin and tubulin folding; has weak similarity to phosducins, which are G-protein regulators	no	na	na	na	70827	89870.9	85191.4	261760
YDR184C	ATC1	Aip Three Complex	Nuclear protein; possibly involved in regulation of cation stress responses and/or in the establishment of bipolar budding pattern; relative distribution to the nucleus decreases upon DNA replication stress	no	na	na	na	31901	24230.8	26372.2	5389.9
YDR185C	UPS3	UnProceSsed	Mitochondrial protein of unknown function; similar to Ups1p and Ups2p which are involved in regulation of mitochondrial cardiolipin and phosphatidylethanolamine levels; null is viable but interacts synthetically with ups1 and ups2 mutations; UPS3 has a paralog, UPS2, that arose from the whole genome duplication	yes	computational	na	na	61917.7	43695.9	62068.1	17470.4
YDR186C	na	na	Putative protein of unknown function; may interact with ribosomes, based on co-purification experiments; green fluorescent protein (GFP)-fusion protein localizes to the cytoplasm	no	na	na	na	7094.19	5953.26	15903.9	342.652
YDR187C	na	na	Dubious open reading frame unlikely to encode a protein, based on available experimental and comparative sequence data; partially overlaps the verified, essential ORF CCT6/YDR188W	no	na	-0.08	0.29	47.74	8.75938	10.2478	69.6152
YDR188W	CCT6	Chaperonin Containing TCP-1	Subunit of the cytosolic chaperonin Cct ring complex, related to Tcp1p, essential protein that is required for the assembly of actin and tubulins in vivo; contains an ATP-binding motif	no	na	na	na	114.176	24.4552	60.6045	109.052
YDR189W	SLY1	Suppressor of Loss of Ypt1	Hydrophilic protein involved in vesicle trafficking between the ER and Golgi; SM (Sec1/Munc-18) family protein that binds the tSNARE Sed5p and stimulates its assembly into a trans-SNARE membrane-protein complex	no	na	na	na	223.518	90.893	284.56	835.145
YDR191W	HST4	Homolog of SIR Two (SIR2)	Member of the Sir2 family of NAD(+)-dependent protein deacetylases; involved along with Hst3p in silencing at telomeres, cell cycle progression, radiation resistance, genomic stability and short-chain fatty acid metabolism	no	na	na	na	21824.2	27645.5	25852.9	19929.2
YDR192C	NUP42	NUclear Pore	FG-nucleoporin component of central core of the nuclear pore complex (NPC); also part of the NPC cytoplasmic filaments; contributes directly to nucleocytoplasmic transport and maintenance of the NPC permeability barrier and is involved in gene tethering at the nuclear periphery; interacts with Gle1p	no	na	na	na	46952.4	26700.5	38310.3	29233.9
YDR193W	na	na	Dubious open reading frame unlikely to encode a functional protein, based on available experimental and comparative sequence data	no	na	na	na	91081.5	96326.6	104438	17414.9
YDR194C	MSS116	Mitochondrial Splicing System	DEAD-box protein required for efficient splicing of mitochondrial Group I and II introns; non-polar RNA helicase that also facilities strand annealing	yes	computational	0.12	0.56	7580.93	22.614	6720.17	662.901
YDR194W	na	na	na	no	na	na	na	40955.8	35948.8	47370.4	8004.2
YDR195W	REF2	RNA End Formation	RNA-binding protein; involved in the cleavage step of mRNA 3'-end formation prior to polyadenylation, and in snoRNA maturation; part of holo-CPF subcomplex APT, which associates with 3'-ends of snoRNA- and mRNA-encoding genes; relocalizes to the cytosol in response to hypoxia	no	na	na	na	35.4722	27.5166	46.0261	187.373
YDR197W	CBS2	Cytochrome B Synthesis	Mitochondrial translational activator of the COB mRNA; interacts with translating ribosomes, acts on the COB mRNA 5'-untranslated leader	yes	computational	na	na	3971.3	10.9722	6523.86	462.05
YDR198C	RKM2	Ribosomal protein lysine (K) Methyltransferase	Ribosomal protein lysine methyltransferase, responsible for trimethylation of the lysine residue at position 3 of Rpl12Ap and Rpl12Bp	no	na	na	na	45038.6	33190.9	42646.5	44051.1
YDR199W	na	na	Dubious open reading frame unlikely to encode a protein, based on available experimental and comparative sequence data; partially overlaps the verified gene VPS64; computationally predicted to have thiol-disulfide oxidoreductase activity	no	na	na	na	6202.14	4008.83	3501.81	979.773
YDR200C	VPS64	Vacuolar Protein Sorting	Protein required for cytoplasm to vacuole targeting of proteins; forms a complex with Far3p and Far7p to Far11p involved in recovery from pheromone-induced cell cycle arrest; mutant has increased aneuploidy tolerance; VPS64 has a paralog, FAR10, that arose from the whole genome duplication	no	na	-0.16	0.36	927.975	1861.8	419.971	165.664
YDR202C	RAV2	Regulator of (H+)-ATPase in Vacuolar membrane	Subunit of RAVE (Rav1p, Rav2p, Skp1p), a complex that associates with the V1 domain of the vacuolar membrane (H+)-ATPase (V-ATPase) and promotes assembly and reassembly of the holoenzyme	no	na	na	na	109796	31006.3	81477.8	153231
YDR203W	na	na	Dubious open reading frame unlikely to encode a functional protein, based on available experimental and comparative sequence data	no	na	na	na	19734.7	9600.05	25436.2	4482.67
YDR204W	COQ4	COenzyme Q	Protein with a role in ubiquinone (Coenzyme Q) biosynthesis, possibly functioning in stabilization of Coq7p; located on the matrix face of the mitochondrial inner membrane; component of a mitochondrial ubiquinone-synthesizing complex	yes	computational	na	na	933.991	32.2438	1908.1	634.416
YDR205W	MSC2	Meiotic Sister-Chromatid recombination	Endoplasmic reticulum zinc transporter; part of a heterodimeric transporter with Zrg17p that transfers zinc from the cytosol to the ER lumen; member of the cation diffusion facilitator family of efflux pumps; localizes to ER and nucleus; mutations affect the cellular distribution of zinc and also confer defects in meiotic recombination between homologous chromatids	no	na	-0.05	0.13	37200.6	45127.7	50530.3	9061.22
YDR206W	EBS1	Est1-like Bcy1 Suppressor	Protein involved in translation inhibition and nonsense-mediated decay; interacts with cap binding protein Cdc33p and with Nam7p; localizes to P-bodies upon glucose starvation; mRNA abundance regulated by mRNA decay factors; EBS1 has a paralog, EST1, that arose from the whole genome duplication	no	na	na	na	33055.8	41640.3	38469.3	56213.9
YDR207C	UME6	Unscheduled Meiotic gene Expression	Key transcriptional regulator of early meiotic genes, binds URS1 upstream regulatory sequence, couples metabolic responses to nutritional cues with initiation and progression of meiosis, forms complex with Ime1p, and also with Sin3p-Rpd3p	no	na	na	na	81.9061	78.7665	103.783	161.812
YDR209C	na	na	Dubious open reading frame unlikely to encode a protein, based on available experimental and comparative sequence data; partially overlaps uncharacterized gene YDR210W.	no	na	na	na	42954.3	40777.4	48581.5	3903.1
YDR210W	na	na	Predicted tail-anchored plasma membrane protein containing a conserved CYSTM module; related proteins in other organisms may be involved in response to stress; green fluorescent protein (GFP)-fusion protein localizes to the cell periphery	no	na	na	na	27221.2	33413	28289.4	4073.34
YDR211W	GCD6	General Control Derepressed	Catalytic epsilon subunit of the translation initiation factor eIF2B; eIF2B is the guanine-nucleotide exchange factor for eIF2; activity subsequently regulated by phosphorylated eIF2; first identified as a negative regulator of GCN4 expression; forms cytoplasmic foci upon DNA replication stress	no	na	na	na	34.5753	39.508	38.9214	183.166
YDR212W	TCP1	Tailless Complex Polypeptide	Alpha subunit of chaperonin-containing T-complex, which mediates protein folding in the cytosol; involved in actin cytoskeleton maintenance; overexpression in neurons suppresses formation of pathogenic conformations of huntingtin protein	no	na	na	na	276.359	123.567	394.385	209.509
YDR213W	UPC2	UPtake Control	Sterol regulatory element binding protein; induces transcription of sterol biosynthetic genes and of DAN/TIR gene products; relocates from intracellular membranes to perinuclear foci on sterol depletion; UPC2 has a paralog, ECM22, that arose from the whole genome duplication	no	na	na	na	35578.2	21474	22165.1	53937.8
YDR214W	AHA1	Activator of Heat shock protein 90 ATPase	Co-chaperone that binds to Hsp82p and activates its ATPase activity; similar to Hch1p; expression is regulated by stresses such as heat shock; protein abundance increases in response to DNA replication stress	no	na	na	na	44287	29975.8	37878.1	9891.7
YDR215C	na	na	Dubious open reading frame unlikely to encode a protein, based on available experimental and comparative sequence data; null mutant displays elevated sensitivity to expression of a mutant huntingtin fragment or of alpha-synuclein	no	na	na	na	18555.6	17434	18634.3	41625.7
YDR216W	ADR1	Alcohol Dehydrogenase Regulator	Carbon source-responsive zinc-finger transcription factor, required for transcription of the glucose-repressed gene ADH2, of peroxisomal protein genes, and of genes required for ethanol, glycerol, and fatty acid utilization	no	na	-0.08	-1.28	28966.4	23815.1	33297.3	1491.15
YDR217C	RAD9	RADiation sensitive	DNA damage-dependent checkpoint protein; required for cell-cycle arrest in G1/S, intra-S, and G2/M; transmits checkpoint signal by activating Rad53p and Chk1p; hyperphosphorylated by Mec1p and Tel1p; multiple cyclin dependent kinase consensus sites and the C-terminal BRCT domain contribute to DNA damage checkpoint activation; Rad9p Chk1 Activating Domain (CAD) is phosphorylated at multiple sites …	no	na	-0.01	0.05	18338.6	11378.7	16069.5	3196.03
YDR218C	SPR28	SPorulation Regulated	Sporulation-specific homolog of the yeast CDC3/10/11/12 family of bud neck microfilament genes; meiotic septin expressed at high levels during meiotic divisions and ascospore formation	no	na	na	na	91755.9	80182.8	109732	19747.2
YDR219C	MFB1	Mitochondria-associated F-Box protein	Mitochondria-associated F-box protein involved in maintenance of normal mitochondrial morphology; interacts with Skp1p through the F-box motif; preferentially localizes to the mother cell during budding	yes	computational	0.07	-1.32	32009.3	22949.7	21310.2	2424.12
YDR220C	na	na	Dubious open reading frame, null mutant exhibits synthetic phenotype with alpha-synuclein	no	na	na	na	5756.34	5596.38	4417.99	1136.36
YDR221W	GTB1	Glucosidase Two Beta-subunit	Glucosidase II beta subunit, forms a complex with alpha subunit Rot2p; involved in removal of two glucose residues from N-linked glycans during glycoprotein biogenesis in the ER; relocalizes from ER to cytoplasm upon DNA replication stress	no	na	0.07	-1.1	8738.87	2199.28	6831.83	1144.97
YDR222W	na	na	Protein of unknown function; green fluorescent protein (GFP)-fusion protein localizes to the cytoplasm in a punctate pattern; YDR222W has a paralog, YLR225C, that arose from the whole genome duplication	no	na	na	na	16875.1	25866.4	22519.9	8490.09
YDR223W	CRF1	Co-Repressor with FHL1	Transcriptional corepressor; involved in repression of ribosomal protein (RP) gene transcription via the TOR signaling pathway which promotes accumulation of Crf1p in the nucleus; role in repression of RP genes varies by strain; CRF1 has a paralog, IFH1, that arose from the whole genome duplication	no	na	na	na	43925.9	33965.9	43876.5	33294.1
YDR225W	HTA1	Histone h Two A	Histone H2A, core histone protein required for chromatin assembly and chromosome function; one of two nearly identical subtypes (see also HTA2); DNA damage-dependent phosphorylation by Mec1p facilitates DNA repair; acetylated by Nat4p	no	na	0.03	0.33	34263.6	22127.3	33868.8	5577.67
YDR226W	ADK1	ADenylate Kinase	Adenylate kinase, required for purine metabolism; localized to the cytoplasm and the mitochondria; lacks cleavable signal sequence; protein abundance increases in response to DNA replication stress	yes	computational	na	na	189.371	59.964	189.624	124.019
YDR227W	SIR4	Silent Information Regulator	Silent information regulator that, together with SIR2 and SIR3, is involved in assembly of silent chromatin domains at telomeres and the silent mating-type loci; potentially phosphorylated by Cdc28p; some alleles of SIR4 prolong lifespan	no	na	na	na	117.67	76.7531	354.101	6664.08
YDR228C	PCF11	Protein 1 of Cleavage and polyadenylation Factor I	mRNA 3' end processing factor; essential component of cleavage and polyadenylation factor IA (CF IA), involved in pre-mRNA 3' end processing and in transcription termination; binds C-terminal domain of largest subunit of RNA pol II (Rpo21p); required for gene looping; relocalizes to the cytosol in response to hypoxia	no	na	0.02	-0.54	45.9062	26.0195	26.2411	0
YDR229W	IVY1	Interacting with Vps33p and Ypt7p	Phospholipid-binding protein that interacts with both Ypt7p and Vps33p, may partially counteract the action of Vps33p and vice versa, localizes to the rim of the vacuole as cells approach stationary phase	no	na	0.04	0.67	21508	18555.8	50308.9	9120.75
YDR230W	na	na	Dubious open reading frame unlikely to encode a protein, based on available experimental and comparative sequence data; partially overlaps the verified gene COX20	no	na	na	na	2457.6	128.676	7957.9	249.063
YDR231C	COX20	Cytochrome c OXidase	Mitochondrial inner membrane protein, required for proteolytic processing of Cox2p and its assembly into cytochrome c oxidase	yes	computational	0.07	0.04	501.212	145.298	138.827	147.288
YDR233C	RTN1	ReTiculoN-like	Reticulon protein; stabilizes membrane curvature; involved in nuclear pore assembly and maintenance of tubular ER morphology; mutant overexpressing RTN1 shows increase in tubular ER; interacts with exocyst subunit Sec6p, Yip3p, and Sbh1p; more abundant than Rtn2p; member of the RTNLA subfamily; mutants have reduced phosphatidylserine transfer between the ER and mitochondria; RTN1 has a paralog, R…	yes	high-throughput	0.08	0.44	18675.7	10069.1	14521	53187.8
YDR234W	LYS4	LYSine requiring	Homoaconitase, catalyzes the conversion of homocitrate to homoisocitrate, which is a step in the lysine biosynthesis pathway	yes	computational	na	na	5417.03	4814.72	10293.3	16255.2
YDR235W	PRP42	Pre-mRNA Processing	U1 snRNP protein involved in splicing, required for U1 snRNP biogenesis; contains multiple tetriatricopeptide repeats	no	na	na	na	114.058	55.8756	57.8281	156.277
YDR236C	FMN1	FMN biosynthesis	Riboflavin kinase, produces riboflavin monophosphate (FMN); FMN is a necessary cofactor for many enzymes; predominantly localizes to the microsomal fraction and also found in the mitochondrial inner membrane	yes	computational	na	na	80.107	26.3126	82.033	297.858
YDR237W	MRPL7	Mitochondrial Ribosomal Protein, Large subunit	Mitochondrial ribosomal protein of the large subunit; MRPL7 produces both YmL5 and YmL7, which are two different modified forms of the same protein	yes	computational	na	na	179.328	15.7833	2164.41	90.7469
YDR239C	na	na	Protein of unknown function that may interact with ribosomes, based on co-purification experiments	no	na	na	na	117841	66128.2	70957.9	19779.2
YDR241W	BUD26	BUD site selection	Dubious open reading frame, unlikely to encode a protein; not conserved in closely related Saccharomyces species; 1% of ORF overlaps the verified gene SNU56; diploid mutant displays a weak budding pattern phenotype in a systematic assay	no	na	na	na	39250.6	29571.1	26886.3	2527.3
YDR242W	AMD2	AMiDase	Putative amidase	no	na	na	na	111069	42564.8	90089.3	36494.6
YDR244W	PEX5	PEroXin	Peroxisomal membrane signal receptor for the C-terminal tripeptide signal sequence (PTS1) of peroxisomal matrix proteins, required for peroxisomal matrix protein import; also proposed to have PTS1-receptor independent functions	no	na	na	na	111.756	107.306	178.328	342.127
YDR245W	MNN10	MaNNosyltransferase	Subunit of a Golgi mannosyltransferase complex also containing Anp1p, Mnn9p, Mnn11p, and Hoc1p that mediates elongation of the polysaccharide mannan backbone; membrane protein of the mannosyltransferase family	no	na	na	na	133.903	103.502	233.973	107.26
YDR246W	TRS23	TRapp Subunit	One of 10 subunits of the transport protein particle (TRAPP) complex of the cis-Golgi which mediates vesicle docking and fusion; involved in endoplasmic reticulum (ER) to Golgi membrane traffic; human homolog is TRAPPC4	no	na	na	na	27338.7	22040	20806.6	1879.87
YDR247W	VHS1	Viable in a Hal3 Sit4 background	Cytoplasmic serine/threonine protein kinase; identified as a high-copy suppressor of the synthetic lethality of a sis2 sit4 double mutant, suggesting a role in G1/S phase progression; VHS1 has a paralog, SKS1, that arose from the whole genome duplication	no	na	na	na	3950.58	1160.54	3771.79	193.498
YDR248C	na	na	Putative gluconokinase; sequence similarity to bacterial and human gluconokinase; green fluorescent protein (GFP)-fusion protein localizes to the cytoplasm; upregulated by deletion of the RNAP-II associated factor, PAF1	no	na	na	na	49833.3	29013.2	30313.4	96856.3
YDR249C	na	na	Putative protein of unknown function	no	na	na	na	11120.5	9195.72	10097.2	249.744
YDR250C	na	na	Dubious open reading frame unlikely to encode a protein, based on experimental and comparative sequence data	no	na	na	na	24719.5	12807.8	13916.1	50378.7
YDR251W	PAM1	Pp2A Multicopy suppressor	Essential protein of unknown function; exhibits variable expression during colony morphogenesis; overexpression permits survival without protein phosphatase 2A, inhibits growth, and induces a filamentous phenotype; PAM1 has a paralog, SVL3, that arose from the whole genome duplication	no	na	na	na	51994.4	39166	46428.6	6727.62
YDR252W	BTT1	BTf Three	Heterotrimeric nascent polypeptide-associated complex beta3 subunit; complex binds ribosomes via its beta-subunits in close proximity to nascent polypeptides; interacts with Caf130p of the CCR4-NOT complex; similar to human BTF3; BTT1 has a paralog, EGD1, that arose from the whole genome duplication	no	na	na	na	27212.5	35684.8	27647.3	10720.3
YDR253C	MET32	METhionine requiring	Zinc-finger DNA-binding transcription factor; involved in transcriptional regulation of the methionine biosynthetic genes; targets strong transcriptional activator Met4p to promoters of sulfur metabolic genes; feedforward loop exists in the regulation of genes controlled by Met4p and Met32p; lack of such a loop for MET31 may account for the differential actions of Met32p and Met31p; MET32 has a p…	no	na	na	na	14792.7	21337.6	9931.75	1735.28
YDR254W	CHL4	CHromosome Loss	Outer kinetochore protein required for chromosome stability; involved in new kinetochore assembly and sister chromatid cohesion; peripheral component of the Ctf19 kinetochore complex that interacts with Ctf19p, Ctf3p, Iml3p and Mif2p; orthologous to human centromere constitutive-associated network (CCAN) subunit CENP-N and fission yeast mis15	no	na	na	na	27074.3	13074.1	15313.9	4548.06
YDR255C	RMD5	Required for Meiotic nuclear Division	Component of GID Complex that confers ubiquitin ligase (U3) activity; necessary for polyubiquitination and degradation of the gluconeogenic enzyme fructose-1,6-bisphosphatase; forms dimer with Fyv10p that is then recruited to GID Complex by Gid8p; also required for sporulation; conserved protein that has a degenerate RING finger domain	no	na	na	na	24468.4	65563.7	32520.8	92066.3
YDR256C	CTA1	CaTalase A	Catalase A, breaks down hydrogen peroxide in the peroxisomal matrix formed by acyl-CoA oxidase (Pox1p) during fatty acid beta-oxidation	no	na	na	na	24575.2	28689.6	26654.3	6340.03
YDR257C	RKM4	Ribosomal lysine (K) Methyltransferase	Ribosomal lysine methyltransferase specific for monomethylation of Rpl42ap and Rpl42bp (lysine 55); nuclear SET-domain containing protein	no	na	na	na	55963.8	32221.7	54771.7	68175
YDR258C	HSP78	Heat Shock Protein	Oligomeric mitochondrial matrix chaperone that cooperates with Ssc1p in mitochondrial thermotolerance after heat shock; able to prevent the aggregation of misfolded proteins as well as resolubilize protein aggregates	yes	computational	0.14	0.39	21751.8	34515.5	20221.8	33233.1
YDR259C	YAP6	Yeast homolog of AP-1	Basic leucine zipper (bZIP) transcription factor; physically interacts with the Tup1-Cyc8 complex and recruits Tup1p to its targets; overexpression increases sodium and lithium tolerance; computational analysis suggests a role in regulation of expression of genes involved in carbohydrate metabolism; YAP6 has a paralog, CIN5, that arose from the whole genome duplication	no	na	na	na	68790.7	64578.1	70401.4	136890
YDR260C	SWM1	Spore Wall Maturation	Subunit of the anaphase-promoting complex, which is an E3 ubiquitin ligase that regulates the metaphase-anaphase transition and exit from mitosis; required for activation of the daughter-specific gene expression and spore wall maturation	no	na	na	na	14878.9	21712.3	24135.6	660.348
YDR261C	EXG2	EXo-1,3-beta-Glucanase	Exo-1,3-beta-glucanase, involved in cell wall beta-glucan assembly; may be anchored to the plasma membrane via a glycosylphosphatidylinositol (GPI) anchor	no	na	-0.06	-0.01	2987.38	1785.37	2443.01	721.737
YDR262W	na	na	Putative protein of unknown function; green fluorescent protein (GFP)-fusion protein localizes to the vacuole and is induced in response to the DNA-damaging agent MMS; gene expression increases in response to Zymoliase treatment	no	na	na	na	105492	82578	112515	118972
YDR263C	DIN7	DNA Damage INducible	Mitochondrial nuclease functioning in DNA repair and replication; modulates the stability of the mitochondrial genome, induced by exposure to mutagens, also induced during meiosis at a time nearly coincident with commitment to recombination; DIN7 has a paralog, EXO1, that arose from the whole genome duplication	yes	manually curated	na	na	62882	42591.7	57802.1	47992.3
YDR264C	AKR1	AnKyrin Repeat-containing protein	Palmitoyl transferase involved in protein palmitoylation; acts as a negative regulator of pheromone response pathway; required for endocytosis of pheromone receptors; involved in cell shape control; contains ankyrin repeats; AKR1 has a paralog, AKR2, that arose from the whole genome duplication	no	na	na	na	403.29	52.8681	273.109	179.571
YDR265W	PEX10	PEroXin	Peroxisomal membrane E3 ubiquitin ligase, required for for Ubc4p-dependent Pex5p ubiquitination and peroxisomal matrix protein import; contains zinc-binding RING domain; mutations in human homolog cause various peroxisomal disorders	no	na	na	na	27940	26072.9	32198.7	124465
YDR266C	HEL2	Histone E3 Ligase	RING finger ubiquitin ligase (E3); involved in ubiquitylation and degradation of excess histones; interacts with Ubc4p and Rad53p; null mutant sensitive to hydroxyurea (HU); green fluorescent protein (GFP)-fusion protein localizes to the cytoplasm; computational analysis suggests a role as a transcription factor	no	na	na	na	20341	11153.3	19716.9	1819.32
YDR267C	CIA1	Cytosolic Iron-sulfur protein Assembly	Component of cytosolic iron-sulfur protein assembly (CIA) machinery; acts at a late step of Fe-S cluster assembly; forms the CIA targeting complex with Cia2p and Met18p that directs Fe-S cluster incorporation into a subset of proteins involved in methionine biosynthesis, DNA replication and repair, transcription, and telomere maintenance; contains WD40 repeats; ortholog of human Ciao1 protein	no	na	na	na	80.7046	41.8204	73.0037	413.606
YDR268W	MSW1	Mitochondrial aminoacyl-tRNA Synthetase, tryptophan (W)	Mitochondrial tryptophanyl-tRNA synthetase	yes	computational	na	na	46.5416	34.8122	78.4987	170.638
YDR269C	na	na	Dubious open reading frame unlikely to encode a functional protein, based on available experimental and comparative sequence data	no	na	na	na	29251	18435.7	43319.6	1192.61
YDR270W	CCC2	Cross-Complements Ca(2+) phenotype of csg1	Cu(+2)-transporting P-type ATPase; required for export of copper from the cytosol into an extracytosolic compartment; has similarity to human proteins involved in Menkes and Wilsons diseases; protein abundance increases in response to DNA replication stress; affects TBSV model (+)RNA virus replication by regulating copper metabolism	no	na	na	na	5022.16	2646.51	1462.86	806.331
YDR271C	na	na	Dubious open reading frame unlikely to encode a protein, based on available experimental and comparative sequence data; partially overlaps the verified ORF CCC2/YDR270W	no	na	na	na	7277.85	5474.81	8781.75	552.741
YDR272W	GLO2	GLyOxalase	Cytoplasmic glyoxalase II; catalyzes the hydrolysis of S-D-lactoylglutathione into glutathione and D-lactate; GLO2 has a paralog, GLO4, that arose from the whole genome duplication	no	na	na	na	5333.87	6081.03	4856.16	10249.3
YDR273W	DON1	DONut	Meiosis-specific component of the spindle pole body; part of the leading edge protein (LEP) coat, forms a ring-like structure at the leading edge of the prospore membrane during meiosis II; DON1 has a paralog, CUE5, that arose from the whole genome	no	na	na	na	48340.9	42121.5	29739.2	195948
YDR274C	na	na	Dubious open reading frame unlikely to encode a functional protein, based on available experimental and comparative sequence data	no	na	na	na	28866.4	37350.4	46707.1	4785
YDR275W	BSC2	Bypass of Stop Codon	Protein of unknown function; ORF exhibits genomic organization compatible with a translational readthrough-dependent mode of expression; BSC2 has a paralog, IRC23, that arose from the whole genome duplication	no	na	na	na	657.711	362.641	491.609	196.435
YDR276C	PMP3	Plasma Membrane Proteolipid	Small plasma membrane protein related to a family of plant polypeptides that are overexpressed under high salt concentration or low temperature, not essential for viability, deletion causes hyperpolarization of the plasma membrane potential	no	na	na	na	49312.8	23347	18729.4	721.169
YDR277C	MTH1	MSN Three Homolog	Negative regulator of the glucose-sensing signal transduction pathway; required for repression of transcription by Rgt1p; interacts with Rgt1p and the Snf3p and Rgt2p glucose sensors; phosphorylated by Yck1p, triggering Mth1p degradation; MTH1 has a paralog, STD1, that arose from the whole genome duplication	no	na	-0.06	-0.49	30497.6	23235.2	36137.5	12926.6
YDR278C	na	na	Dubious open reading frame unlikely to encode a functional protein, based on available experimental and comparative sequence data	no	na	na	na	67794.4	42500.9	34272.1	220105
YDR279W	RNH202	RNase H	Ribonuclease H2 subunit, required for RNase H2 activity; related to human AGS2 that causes Aicardi-Goutieres syndrome	no	na	na	na	62319	103718	64422.1	60567.9
YDR280W	RRP45	Ribosomal RNA Processing	Exosome non-catalytic core component; involved in 3'-5' RNA processing and degradation in both the nucleus and the cytoplasm; has similarity to E. coli RNase PH and to human hRrp45p (PM/SCL-75, EXOSC9); protein abundance increases in response to DNA replication stress	no	na	na	na	69.4304	35.7959	4.68654	78.7568
YDR281C	PHM6	PHosphate Metabolism	Protein of unknown function, expression is regulated by phosphate levels	no	na	na	na	16110.9	17691.8	21052.5	40878.2
YDR282C	na	na	Putative protein of unknown function; localizes to the inner mitochondrial membrane with the C terminus facing the intermembrane space; ortholog of human RMND1, mutation in which is implicated in infantile encephaloneuromyopathy and defective mitochondrial translation	no	na	na	na	48681.5	23021.3	39126.2	4295.58
YDR283C	GCN2	General Control Nonderepressible	Protein kinase, phosphorylates the alpha-subunit of translation initiation factor eIF2 (Sui2p) in response to starvation; activated by uncharged tRNAs and the Gcn1p-Gcn20p complex; contributes to DNA damage checkpoint control	no	na	na	na	449.389	370.248	179.66	397.624
YDR284C	DPP1	Diacylglycerol Pyrophosphate Phosphatase	Diacylglycerol pyrophosphate (DGPP) phosphatase, zinc-regulated vacuolar membrane-associated lipid phosphatase, dephosphorylates DGPP to phosphatidate (PA) and Pi, then PA to diacylglycerol; involved in lipid signaling and cell metabolism	no	na	na	na	29772	60937.1	49148	98009
YDR285W	ZIP1	molecular ZIPper	Transverse filament protein of the synaptonemal complex; required for normal levels of meiotic recombination and pairing between homologous chromosome during meiosis; required for meiotic recombination between non-allelc sites; potential Cdc28p substrate	no	na	na	na	876.675	907.911	769.903	104.772
YDR286C	na	na	Putative protein of unknown function; predicted to have thiol-disulfide oxidoreductase active site	no	na	na	na	6572.17	14145	7108.8	149.861
YDR287W	INM2	INositol Monophosphatase	Inositol monophosphatase, involved in biosynthesis of inositol; enzymatic activity requires magnesium ions and is inhibited by lithium and sodium ions; inm1 inm2 double mutant lacks inositol auxotrophy	no	na	na	na	30703.5	47658.1	33872.4	88951.2
YDR289C	RTT103	Regulator of Ty1 Transposition	Protein that interacts with exonuclease Rat1p and Rai1p and plays a role in transcription termination by RNA polymerase II, has an RPR domain (carboxy-terminal domain interacting domain); also involved in regulation of Ty1 transposition	no	na	-0.04	0.73	1327.54	469.366	2646.17	45399
YDR290W	na	na	Dubious open reading frame unlikely to encode a protein, based on available experimental and comparative sequence data; partially overlaps the verified ORF RTT103	no	na	na	na	4545.69	413.568	9750.71	5052.04
YDR291W	HRQ1	Homologous to RecQ protein	3'-5' DNA helicase that has DNA strand annealing activity; helicase activity is stimulated by fork structure and 3'-tail length of substrates; belongs to the widely conserved RecQ family of proteins which are involved in maintaining genomic integrity; similar to the human RecQ4p implicated in Rothmund-Thomson syndrome (RTS)	no	na	na	na	1781.89	1131.17	1495.16	34090.1
YDR293C	SSD1	Suppressor of SIT4 Deletion	Translational repressor with a role in polar growth and wall integrity; regulated by Cbk1p phosphorylation to effect bud-specific translational control and localization of specific mRNAs; interacts with TOR pathway components; contains a functional N-terminal nuclear localization sequence and nucleocytoplasmic shuttling appears to be critical to Ssd1p function	no	na	-0.1	0.91	52771	35385.7	44390.3	13076.3
YDR294C	DPL1	Dihydrosphingosine Phosphate Lyase	Dihydrosphingosine phosphate lyase, regulates intracellular levels of sphingolipid long-chain base phosphates (LCBPs), degrades phosphorylated long chain bases, prefers C16 dihydrosphingosine-l-phosphate as a substrate	no	na	-0.12	0.11	5371.36	1715.11	3409.82	99092.3
YDR295C	HDA2	Histone DeAcetylase	Subunit of the HDA1 histone deacetylase complex; possibly tetrameric trichostatin A-sensitive class II histone deacetylase complex contains Hda1p homodimer and an Hda2p-Hda3p heterodimer; involved in telomere maintenance; relocalizes to the cytosol in response to hypoxia	no	na	na	na	1570.82	7295.43	23009.6	2371.74
YDR296W	MHR1	Mitochondrial Homologous DNA Recombination	Protein involved in homologous recombination in mitochondria; required for recombination-dependent mtDNA partitioning; involved in stimulation of mitochondrial DNA replication in response to oxidative stress	yes	computational	na	na	314.79	84.9345	1516.09	17281
YDR297W	SUR2	SUppressor of Rvs161 and rvs167 mutations	Sphinganine C4-hydroxylase, catalyses the conversion of sphinganine to phytosphingosine in sphingolipid biosyntheis	no	na	-0.03	-0.58	3986.19	34888.2	29377	1160.93
YDR298C	ATP5	ATP synthase	Subunit 5 of the stator stalk of mitochondrial F1F0 ATP synthase, which is an evolutionarily conserved enzyme complex required for ATP synthesis; homologous to bovine subunit OSCP (oligomycin sensitivity-conferring protein); phosphorylated	yes	computational	-0.03	-6.82	890.602	32.216	1768.92	171.226
YDR300C	PRO1	PROline requiring	Gamma-glutamyl kinase; catalyzes the first step in proline biosynthesis; PRO1 has a paralog, YHR033W, that arose from the whole genome duplication	no	na	na	na	54.162	68.6707	1267.86	27648
YDR302W	GPI11	GlycosylPhosphatidylInositol anchor biosynthesis	ER membrane protein involved in a late step of glycosylphosphatidylinositol (GPI) anchor assembly; involved in the addition of phosphoethanolamine to the multiply mannosylated GPI intermediate; human PIG-Fp is a functional homolog	no	na	0.08	0.13	84.6132	45.9896	14.7093	97.5361
YDR304C	CPR5	Cyclosporin-sensitive Proline Rotamase	Peptidyl-prolyl cis-trans isomerase (cyclophilin) of the ER; catalyzes the cis-trans isomerization of peptide bonds N-terminal to proline residues; transcriptionally induced in response to unfolded proteins in the ER; CPR5 has a paralog, CPR2, that arose from the whole genome duplication	no	na	na	na	9643.19	7023.23	8451.38	480.998
YDR305C	HNT2	Histidine triad NucleoTide-binding	Dinucleoside triphosphate hydrolase; has similarity to the tumor suppressor FHIT and belongs to the histidine triad (HIT) superfamily of nucleotide-binding proteins	yes	computational	na	na	108202	59593.4	79115.9	128075
YDR306C	na	na	F-box protein of unknown function; interacts with Sgt1p via a Leucine-Rich Repeat (LRR) domain	no	na	na	na	34804.8	25983.7	22219.8	3169.03
YDR307W	PMT7	na	Putative protein mannosyltransferase similar to Pmt1p; has a potential role in protein O-glycosylation	no	na	-0.02	-0.88	113.961	72.588	84.5825	106.399
YDR309C	GIC2	GTPase Interactive Component	Redundant rho-like GTPase Cdc42p effector; involved in initiation of budding and cellular polarization; interacts with Cdc42p via the Cdc42/Rac-interactive binding (CRIB) domain and with PI(4,5)P2 via a polybasic region; GIC2 has a paralog, GIC1, that arose from the whole genome duplication	no	na	na	na	20297.5	13300.2	13724.4	621.533
YDR310C	SUM1	SUppresor of Mar1-1	Transcriptional repressor required for mitotic repression of middle sporulation-specific genes; also acts as general replication initiation factor; involved in telomere maintenance, chromatin silencing; regulated by pachytene checkpoint	no	na	-0.13	-0.06	40600.4	36249.8	46634.3	26301.3
YDR311W	TFB1	Transcription initiation Factor IIB	Subunit of TFIIH and nucleotide excision repair factor 3 complexes; required for nucleotide excision repair, target for transcriptional activators; relocalizes to the cytosol in response to hypoxia	no	na	na	na	44.8673	24.7351	10.3143	235.822
YDR312W	SSF2	Suppressor of ste4 (Four)	Protein required for ribosomal large subunit maturation; functionally redundant with Ssf1p; member of the Brix family; SSF2 has a paralog, SSF1, that arose from the whole genome duplication	no	na	na	na	82230.7	76119.3	67314	169318
YDR313C	PIB1	PhosphatidylInositol(3)-phosphate Binding	RING-type ubiquitin ligase of the endosomal and vacuolar membranes, binds phosphatidylinositol(3)-phosphate; contains a FYVE finger domain	no	na	na	na	33476	33750.3	20756	29625.4
YDR314C	RAD34	Homologous to RAD4	Protein involved in nucleotide excision repair (NER); homologous to RAD4	no	na	na	na	2790.96	1906.91	3086.53	599.396
YDR315C	IPK1	Inositol Polyphosphate Kinase	Inositol 1,3,4,5,6-pentakisphosphate 2-kinase, nuclear protein required for synthesis of 1,2,3,4,5,6-hexakisphosphate (phytate), which is integral to cell function; has 2 motifs conserved in other fungi; ipk1 gle1 double mutant is inviable	no	na	0.05	0.26	127.776	98.2168	93.693	156.714
YDR316W	OMS1	OXA1 Multicopy Suppressor	Protein integral to the mitochondrial membrane; has a conserved methyltransferase motif; multicopy suppressor of respiratory defects caused by OXA1 mutations	yes	computational	-0.03	-1.28	26254.2	10980.9	17014.6	40764.1
YDR317W	HIM1	High Induced Mutagenesis	Protein of unknown function involved in DNA repair	no	na	na	na	723.684	896.67	21121.1	2304.07
YDR318W	MCM21	MiniChromosome Maintenance	Component of the kinetochore sub-complex COMA; COMA (Ctf19p, Okp1p, Mcm21p, Ame1p) bridges kinetochore subunits in contact with centromeric DNA with subunits bound to microtubules during kinetochore assembly; involved in minichromosome maintenance; orthologous to human centromere constitutive-associated network (CCAN) subunit CENP-O and fission yeast mal2	no	na	na	na	1178.16	5695.27	7493.75	1549.91
YDR319C	YFT2	na	Protein required for normal ER membrane biosynthesis; member of the highly conserved FIT family of proteins involved in triglyceride droplet biosynthesis and homologous to human FIT2; interacts with Sst2p and Hsp82p in high-throughput two-hybrid screens	no	na	na	na	75135.2	61375	60421.5	5432.76
YDR320C	SWA2	Synthetic lethal With Arf1	Auxilin-like protein involved in vesicular transport; clathrin-binding protein required for uncoating of clathrin-coated vesicles	no	na	-0.19	1.02	112.867	36.2945	200.433	348.681
YDR321W	ASP1	ASParaginase	Cytosolic L-asparaginase, involved in asparagine catabolism; catalyzes hydrolysis of L-asparagine to aspartic acid and ammonia, has an important role in therapy of acute lymphoblastic leukemia; synthesized constitutively	no	na	na	na	29561.1	25708.4	50896	13995.1
YDR322C	na	na	na	no	na	na	na	8071.87	19842.3	9044.63	1172.47
YDR322W	MRPL35	Mitochondrial Ribosomal Protein, Large subunit	Mitochondrial ribosomal protein of the large subunit	yes	computational	na	na	43.5567	43.4527	68.1683	154.869
YDR323C	PEP7	carboxyPEPtidase Y-deficient	Multivalent adaptor protein that facilitates vesicle-mediated vacuolar protein sorting by ensuring high-fidelity vesicle docking and fusion, which are essential for targeting of vesicles to the endosome; required for vacuole inheritance	no	na	-0.18	-3.69	42.2018	19.5508	47.1355	95.4615
YDR324C	UTP4	U Three Protein	Subunit of U3-containing 90S preribosome and Small Subunit (SSU) processome complexes involved in production of 18S rRNA and assembly of small ribosomal subunit; member of t-Utp subcomplex involved with transcription of 35S rRNA transcript	no	na	na	na	110.731	75.3384	33.0837	46.3413
YDR326C	YSP2	Yeast Suicide Protein	Protein involved in programmed cell death; mutant shows resistance to cell death induced by amiodarone or intracellular acidification; YSP2 has a paralog, YHR080C, that arose from the whole genome duplication	yes	computational	na	na	97756.4	116325	89997.1	109531
YDR328C	SKP1	Suppressor of Kinetochore Protein mutant	Evolutionarily conserved kinetochore protein; part of multiple protein complexes, including the SCF ubiquitin ligase complex, the CBF3 complex that binds centromeric DNA, and the RAVE complex that regulates assembly of the V-ATPase; protein abundance increases in response to DNA replication stress	no	na	na	na	76.8715	63.7268	136.976	511.788
YDR329C	PEX3	PEroXin	Peroxisomal membrane protein (PMP) required for proper localization and stability of PMPs; anchors peroxisome retention factor Inp1p at the peroxisomal membrane; interacts with Pex19p	no	na	na	na	16893.4	13500.7	16560.1	1494.55
YDR330W	UBX5	UBiquitin regulatory X	UBX (ubiquitin regulatory X) domain-containing protein that interacts with Cdc48p	no	na	na	na	21868.4	47666.9	38810.9	11390.8
YDR332W	IRC3	Increased Recombination Centers	Putative RNA helicase of the DEAH/D-box family; null mutant displays increased levels of spontaneous Rad52p foci; green fluorescent protein (GFP)-fusion protein localizes to the mitochondrion	yes	computational	na	na	1619.94	458.462	777.014	178.882
YDR333C	RQC1	Ribosome Quality Control	Component of the ribosome quality control complex (RQC); RQC (Rqc1p-Rkr1p-Tae2p-Cdc48p-Npl4p-Ufd1p) is a ribosome-bound complex required for the degradation of polypeptides arising from stalled translation; required along with Rkr1p for recruitment of the Cdc48p-Npl4p-Ufd1p AAA ATPase complex to the RQC	no	na	na	na	77361.9	80191.1	68171.6	22877.8
YDR334W	SWR1	Sick With Rat8 ts	Swi2/Snf2-related ATPase that is the structural component of the SWR1 complex, which exchanges histone variant H2AZ (Htz1p) for chromatin-bound histone H2A; relocalizes to the cytosol in response to hypoxia	no	na	-0.11	-1.7	38737	53802.8	37184.5	86007.8
YDR335W	MSN5	Multicopy suppressor of SNF1 mutation	Karyopherin; involved in nuclear import and export of proteins, including import of replication protein A and export of Far1p and transcription factors Swi6p, Msn2p, and Pho4p; required for re-export of mature tRNAs after their retrograde import from the cytoplasm	no	na	-0.14	1.42	14189.6	11972.4	23106.2	3718.6
YDR336W	na	na	Putative protein of unknown function; sumoylated under stress conditions in a genome wide study; YDR336W is not an essential gene	no	na	na	na	3941.53	4071.98	3710.65	11152.4
YDR337W	MRPS28	Mitochondrial Ribosomal Protein, Small subunit	Mitochondrial ribosomal protein of the small subunit	yes	computational	na	na	11171.6	145.572	23839.3	259.87
YDR338C	na	na	Putative protein of unknown function, member of the multi-drug and toxin extrusion (MATE) family of the multidrug/oligosaccharidyl-lipid/polysaccharide (MOP) exporter superfamily	no	na	na	na	15059.9	11860.7	17927.3	2885.98
YDR340W	na	na	Putative protein of unknown function	no	na	na	na	45910.3	48477.7	53399.1	44907.4
YDR341C	na	na	Arginyl-tRNA synthetase; the authentic, non-tagged protein is detected in highly purified mitochondria in high-throughput studies; YDR341C has a paralog, MSR1, that arose from the whole genome duplication	yes	high-throughput	na	na	3.89762	9.22082	20.5482	53.7745
YDR344C	na	na	Dubious open reading frame unlikely to encode a functional protein, based on available experimental and comparative sequence data	no	na	na	na	52241.2	77339.6	67300.9	10552.2
YDR345C	HXT3	HeXose Transporter	Low affinity glucose transporter of the major facilitator superfamily; expression is induced in low or high glucose conditions; HXT3 has a paralog, HXT5, that arose from the whole genome duplication	no	na	na	na	9191.76	12590.5	12312.6	4271.3
YDR346C	SVF1	SurVival Factor	Protein with a potential role in cell survival pathways, required for the diauxic growth shift; expression in mammalian cells increases survival under conditions inducing apoptosis; mutant has increased aneuploidy tolerance	no	na	na	na	42562.8	47349.7	33273	4207.61
YDR347W	MRP1	Mitochondrial Ribosomal Protein	Mitochondrial ribosomal protein of the small subunit; MRP1 exhibits genetic interactions with PET122, encoding a COX3-specific translational activator, and with PET123, encoding a small subunit mitochondrial ribosomal protein	yes	computational	na	na	27894.6	174	25771.1	76.7637
YDR348C	PAL1	Pears And Lemons	Protein of unknown function thought to be involved in endocytosis; physically interacts with Ede1p and is found at endocytic sites at cell periphery during early stages of endocytosis; green fluorescent protein (GFP)-fusion protein localizes to bud neck; potential Cdc28p substrate; similar to S. pombe Pal1 protein; relocalizes from bud neck to cytoplasm upon DNA replication stress; PAL1 has a par…	no	na	na	na	140.437	98.1175	169.288	139.147
YDR349C	YPS7	YaPSin	Putative GPI-anchored aspartic protease, member of the yapsin family of proteases involved in cell wall growth and maintenance; located in the cytoplasm and endoplasmic reticulum	no	na	0.04	NaN	11197.7	4535.77	15754	1433.91
YDR350C	ATP22	ATPase synthase	Specific translational activator for the mitochondrial ATP6 mRNA, encoding a subunit of F1F0 ATP synthase; localized to the mitochondrial inner membrane	yes	computational	na	na	133.965	51.4281	239.367	178.746
YDR351W	SBE2	Suppressor of BEm4	Protein required for bud growth; involved in transport of cell wall components from the Golgi to the cell surface; SBE2 has a paralog, SBE22, that arose from the whole genome duplication	no	na	na	na	8711.54	9012.98	18365.1	1311.83
YDR352W	YPQ2	Yeast PQ-loop protein	Putative vacuolar membrane transporter for cationic amino acids; likely contributes to amino acid homeostasis by exporting cationic amino acids from the vacuole; member of the PQ-loop family, with seven transmembrane domains; mutant phenotype is functionally complemented by rat PQLC2 vacuolar transporter	no	na	na	na	20876.6	24651.4	44310.6	10812.4
YDR353W	TRR1	ThioRedoxin Reductase	Cytoplasmic thioredoxin reductase; key regulatory enzyme that determines the redox state of the thioredoxin system, which acts as a disulfide reductase system and protects cells against both oxidative and reductive stress; protein abundance increases in response to DNA replication stress; TRR1 has a paralog, TRR2, that arose from the whole genome duplication	no	na	na	na	29.6878	25.2934	9.98327	110.493
YDR354W	TRP4	TRyPtophan requiring	Anthranilate phosphoribosyl transferase of the tryptophan biosynthetic pathway, catalyzes the phosphoribosylation of anthranilate, subject to the general control system of amino acid biosynthesis	no	na	na	na	87.693	50.6533	77.6136	192.882
YDR355C	na	na	Dubious: Dubious open reading frame unlikely to encode a protein, based on available experimental and comparative sequence data; partially overlaps the verified essential ORF SPC110/YDR356W	no	na	0.07	NaN	63.1042	54.578	74.7161	440.924
YDR357C	CNL1	CNo-Like	Subunit of the BLOC-1 complex involved in endosomal maturation; interacts with Msb3p; null mutant is sensitive to drug inducing secretion of vacuolar cargo; green fluorescent protein (GFP)-fusion protein localizes to the cytoplasm	no	na	na	na	32914.2	30759.5	39963.7	4133.67
YDR358W	GGA1	Golgi-localized, Gamma-adaptin ear homology, Arf-binding protein	Golgi-localized protein with homology to gamma-adaptin; interacts with and regulates Arf1p and Arf2p in a GTP-dependent manner in order to facilitate traffic through the late Golgi; GGA1 has a paralog, GGA2, that arose from the whole genome duplication	no	na	na	na	63352.1	52986.1	46962.5	3266.91
YDR359C	EAF1	Esa1p-Associated Factor	Component of the NuA4 histone acetyltransferase complex; acts as a platform for assembly of NuA4 subunits into the native complex; required for initiation of pre-meiotic DNA replication, likely due to its requirement for expression of IME1	no	na	na	na	1681.6	589.041	2921.35	1917.96
YDR360W	OPI7	OverProducer of Inositol	Dubious open reading frame unlikely to encode a protein, based on available experimental and comparative sequence data; partially overlaps verified gene VID21/YDR359C.	no	na	-0.03	NaN	19293.2	31065.9	23132	46262.1
YDR363W	ESC2	Establishment of Silent Chromatin	Sumo-like domain protein; prevents accumulation of toxic intermediates during replication-associated recombinational repair; roles in silencing, lifespan, chromatid cohesion and the intra-S-phase DNA damage checkpoint; RENi family member	no	na	na	na	22322	20082.5	32943.3	4669.65
YDR364C	CDC40	Cell Division Cycle	Pre-mRNA splicing factor, important for catalytic step II of pre-mRNA splicing and plays a role in cell cycle progression; required for DNA synthesis during mitosis and meiosis; has WD repeats	no	na	na	na	117.91	51.2563	70.7531	184.014
YDR365C	ESF1	Eighteen S rRNA Factor	Nucleolar protein involved in pre-rRNA processing; depletion causes severely decreased 18S rRNA levels	no	na	na	na	154.07	127.35	291.079	189.512
YDR368W	YPR1	Yeast Putative Reductase	NADPH-dependent aldo-keto reductase; reduces multiple substrates including 2-methylbutyraldehyde and D,L-glyceraldehyde, expression is induced by osmotic and oxidative stress; functionally redundant with other aldo-keto reductases; protein abundance increases in response to DNA replication stress; YPR1 has a paralog, GCY1, that arose from the whole genome duplication	no	na	na	na	33749.9	40609.3	25290.6	820.155
YDR369C	XRS2	X-Ray Sensitive	Protein required for DNA repair; component of the Mre11 complex, which is involved in double strand breaks, meiotic recombination, telomere maintenance, and checkpoint signaling	no	na	-0.08	NaN	7.43626	2.65718	16.7615	24.9339
YDR370C	DXO1	Decapping eXOnuclease	Protein with decapping and 5'-3' exoRNase activity; similar to Rai1p	no	na	na	na	24008.7	20459.9	20381	1985.16
YDR371W	CTS2	ChiTinaSe	Putative chitinase, functionally complements A. gossypii cts2 mutant sporulation defect	no	na	na	na	20545.5	16328	20389.5	2826.68
YDR372C	VPS74	Vacuolar Protein Sorting	Golgi phosphatidylinositol-4-kinase effector and PtdIns4P sensor; interacts with the cytosolic domains of cis and medial glycosyltransferases, and in the PtdIns4P-bound state mediates the targeting of these enzymes to the Golgi; interacts with the catalytic domain of Sac1p, the major cellular PtdIns4P phosphatase, to direct dephosphosphorylation of the Golgi pool of PtdIns4P; tetramerization requ…	no	na	-0.05	NaN	447.502	208.725	73.441	243.112
YDR374C	na	na	Putative protein of unknown function	no	na	0.07	NaN	43782.6	100276	91471.7	36354.4
YDR375C	BCS1	ubiquinol-cytochrome c reductase (bc1) Synthesis	Protein translocase and chaperone required for Complex III assembly; member of the AAA ATPase family; forms a homo-oligomeric complex in the mitochondrial inner membrane that translocates the C-terminal domain of Rip1p from the matrix across the inner membrane, and then delivers it to an assembly intermediate of respiratory Complex III in an ATP-dependent reaction; also required for assembly of t…	yes	computational	na	na	327.339	238.075	1398.49	543.312
YDR377W	ATP17	ATP synthase	Subunit f of the F0 sector of mitochondrial F1F0 ATP synthase, which is a large, evolutionarily conserved enzyme complex required for ATP synthesis	yes	computational	na	na	119.076	62.6884	178.054	321.101
YDR378C	LSM6	Like SM	Lsm (Like Sm) protein; part of heteroheptameric complexes (Lsm2p-7p and either Lsm1p or 8p): cytoplasmic Lsm1p complex involved in mRNA decay; nuclear Lsm8p complex part of U6 snRNP and possibly involved in processing tRNA, snoRNA, and rRNA	no	na	na	na	54.3787	3257.76	58.9062	52.0436
YDR379C	na	na	na	no	na	na	na	8336.59	5466.16	5374.57	10554.7
YDR379W	RGA2	Rho GTPase Activating Protein	GTPase-activating protein for polarity-establishment protein Cdc42p; implicated in control of septin organization, pheromone response, and haploid invasive growth; regulated by Pho85p and Cdc28p; RGA2 has a paralog, RGA1, that arose from the whole genome duplication	no	na	na	na	8793.61	9722.74	8481.72	2705.28
YDR380W	ARO10	AROmatic amino acid requiring	Phenylpyruvate decarboxylase, catalyzes decarboxylation of phenylpyruvate to phenylacetaldehyde, which is the first specific step in the Ehrlich pathway	no	na	0.06	NaN	10516.3	15481.4	28493.2	2693.12
YDR382W	RPP2B	Ribosomal Protein P2 Beta	Ribosomal protein P2 beta, a component of the ribosomal stalk, which is involved in the interaction between translational elongation factors and the ribosome; regulates the accumulation of P1 (Rpp1Ap and Rpp1Bp) in the cytoplasm	no	na	na	na	761.426	338.124	36.0599	160.639
YDR383C	NKP1	Non-essential Kinetochore Protein	Central kinetochore protein and subunit of the Ctf19 complex; mutants have elevated rates of chromosome loss; orthologous to fission yeast kinetochore protein fta4	no	na	na	na	33732.5	21408.4	24422.6	3200.1
YDR384C	ATO3	Ammonia (Ammonium) Transport Outward	Plasma membrane protein, regulation pattern suggests a possible role in export of ammonia from the cell; phosphorylated in mitochondria; member of the TC 9.B.33 YaaH family of putative transporters	yes	high-throughput	0.01	NaN	3413.73	5367.97	2787.43	136.071
YDR385W	EFT2	Elongation Factor Two	Elongation factor 2 (EF-2), also encoded by EFT1; catalyzes ribosomal translocation during protein synthesis; contains diphthamide, the unique posttranslationally modified histidine residue specifically ADP-ribosylated by diphtheria toxin; EFT2 has a paralog, EFT1, that arose from the whole genome duplication	no	na	na	na	4078.09	7706.12	4704.35	868.172
YDR386W	MUS81	MMS and UV Sensitive	Subunit of structure-specific Mms4p-Mus81p endonuclease; cleaves branched DNA; involved in DNA repair, replication fork stability, and joint molecule formation/resolution during meiotic recombination; promotes template switching during break-induced replication (BIR), causing non-reciprocal translocations (NRTs); helix-hairpin-helix protein; phosphorylation of non-catalytic subunit Mms4p by Cdc28…	no	na	na	na	17854.5	12554.5	12154.6	1767.41
YDR387C	na	na	Putative transporter, member of the sugar porter family; YDR387C is not an essential gene	no	na	na	na	21046.1	18728.2	17656.3	2036.11
YDR388W	RVS167	Reduced Viability on Starvation	Actin-associated protein with roles in endocytosis and exocytosis; interacts with Rvs161p to regulate actin cytoskeleton, endocytosis, and viability following starvation or osmotic stress; recruited to bud tips by Gyl1p and Gyp5p during polarized growth; homolog of mammalian amphiphysin	no	na	-0.03	NaN	39.681	17.0407	22.1134	158.491
YDR389W	SAC7	Suppressor of ACtin	GTPase activating protein (GAP) for Rho1p; involved in signaling to actin cytoskeleton, null mutations suppress tor2 mutations and temperature sensitive mutations in actin; potential Cdc28p substrate; SAC7 has a paralog, BAG7, that arose from the whole genome duplication	no	na	-0.11	NaN	4749.12	2571.53	7654.65	181.767
YDR390C	UBA2	UBiquitin Activating	Subunit of a heterodimeric nuclear SUMO activating enzyme (E1) with Aos1p; activates Smt3p (SUMO) before its conjugation to proteins (sumoylation), which may play a role in protein targeting; essential for viability	no	na	na	na	204.428	127.104	131.086	248.726
YDR391C	na	na	Putative protein of unknown function, possibly involved in zinc homeostasis; Bdf1p-dependent transcription induced by salt stress; green fluorescent protein (GFP)-fusion protein localizes to both the cytoplasm and the nucleus	no	na	na	na	20346.1	25306.9	19847.7	27047.5
YDR392W	SPT3	SuPpressor of Ty's	Subunit of the SAGA and SAGA-like transcriptional regulatory complexes; interacts with Spt15p to activate transcription of some RNA polymerase II-dependent genes, also functions to inhibit transcription at some promoters; relocalizes to the cytosol in response to hypoxia	no	na	na	na	59.3557	33.4607	67.693	154.018
YDR393W	SHE9	Sensitivity to High Expression	Mitochondrial inner membrane protein required for normal mitochondrial morphology, may be involved in fission of the inner membrane; forms a homo-oligomeric complex	yes	computational	NaN	NaN	1373.38	1652.82	2456.84	144.228
YDR395W	SXM1	Suppressor of mRNA eXport Mutant	Nuclear transport factor (karyopherin) involved in protein transport between the cytoplasm and nucleoplasm; similar to Nmd5p, Cse1p, Lph2p, and the human cellular apoptosis susceptibility protein, CAS1	no	na	na	na	37253.3	88397	52372.2	8795.45
YDR398W	UTP5	U Three Protein	Subunit of U3-containing Small Subunit (SSU) processome complex involved in production of 18S rRNA and assembly of small ribosomal subunit	no	na	na	na	27.0302	0	71.2122	162.471
YDR399W	HPT1	Hypoxanthine guanine PhosphoribosylTransferase	Dimeric hypoxanthine-guanine phosphoribosyltransferase; catalyzes the transfer of the phosphoribosyl portion of 5-phosphoribosyl-alpha-1-pyrophosphate to a purine base (either guanine or hypoxanthine) to form pyrophosphate and a purine nucleotide (either guanosine monophosphate or inosine monophosphate); mutations in the human homolog HPRT1 can cause Lesch-Nyhan syndrome and Kelley-Seegmiller syn…	no	na	na	na	23628.7	20021.8	22560.3	2941.96
YDR400W	URH1	URidine Hydrolase	Uridine nucleosidase (uridine-cytidine N-ribohydrolase), cleaves N-glycosidic bonds in nucleosides; involved in the pyrimidine salvage and nicotinamide riboside salvage pathways	no	na	na	na	9645.08	11205.5	12900.5	3533.18
YDR401W	na	na	Dubious open reading frame unlikely to encode a functional protein, based on available experimental and comparative sequence data	no	na	na	na	369.06	288.736	452.665	180.019
YDR402C	DIT2	DITyrosine	N-formyltyrosine oxidase, sporulation-specific microsomal enzyme involved in the production of N,N-bisformyl dityrosine required for spore wall maturation, homologous to cytochrome P-450s	no	na	na	na	3606.76	2965.01	4773.93	382.767
YDR403W	DIT1	DITyrosine	Sporulation-specific enzyme required for spore wall maturation, involved in the production of a soluble LL-dityrosine-containing precursor of the spore wall; transcripts accumulate at the time of prospore enclosure	no	na	na	na	2448.41	3669.47	1174.55	118.478
YDR405W	MRP20	Mitochondrial Ribosomal Protein	Mitochondrial ribosomal protein of the large subunit	yes	computational	na	na	68.2582	60.5977	106.072	135.06
YDR406W	PDR15	Pleiotropic Drug Resistance	Plasma membrane ATP binding cassette (ABC) transporter; multidrug transporter and general stress response factor implicated in cellular detoxification; regulated by Pdr1p, Pdr3p and Pdr8p; promoter contains a PDR responsive element; PDR15 has a paralog, PDR5, that arose from the whole genome duplication	no	na	na	na	31583.3	29666.1	29362.8	9341.85
YDR408C	ADE8	ADEnine requiring	Phosphoribosyl-glycinamide transformylase, catalyzes a step in the 'de novo' purine nucleotide biosynthetic pathway	no	na	na	na	49.187	13.7078	18.0787	148.863
YDR409W	SIZ1	SAP and mIZ-finger domain	SUMO/Smt3 ligase; promotes attachment of small ubiquitin-related modifier sumo (Smt3p) to proteins; binds Ubc9p and may bind septins; specifically required for sumoylation of septins in vivo; localized to the septin ring; SIZ1 has a paralog, NFI1, that arose from the whole genome duplication	no	na	na	na	22076.5	21213.4	33377.9	6398.01
YDR410C	STE14	STErile	Farnesyl cysteine-carboxyl methyltransferase, mediates the carboxyl methylation step during C-terminal CAAX motif processing of a-factor and RAS proteins in the endoplasmic reticulum, localizes to the ER membrane	no	na	na	na	2177.59	1668.16	1479.17	250.612
YDR411C	DFM1	Der1-like Family Member	Endoplasmic reticulum (ER) localized protein involved in ER-associated protein degradation (ERAD), ER stress and homeostasis; interacts with components of ERAD-L and ERAD-C and Cdc48p; derlin-like family member similar to Der1p	no	na	-0.04	NaN	35847.3	36143.2	38945.5	87782.7
YDR413C	na	na	Dubious open reading frame unlikely to encode a protein, based on available experimental and comparative sequence data; overlaps the essential uncharacterized ORF YDR412W that is implicated in rRNA processing	no	na	na	na	31.8199	31.0805	2.26726	70.9028
YDR414C	ERD1	Endoplasmic reticulum Retention Defective	Predicted membrane protein required for the retention of lumenal endoplasmic reticulum proteins; mutants secrete the endogenous ER protein, BiP (Kar2p)	no	na	-0.14	NaN	22686.3	61302.8	28197.8	6288.09
YDR415C	na	na	Putative aminopeptidase	no	na	na	na	17667.8	17175.6	8921.52	941.655
YDR417C	na	na	Dubious open reading frame unlikely to encode a protein, based on available experimental and comparative sequence data; partially overlaps the verified ORF RPL12B/YDR418W	no	na	na	na	8729.56	10554.5	10385	431.409
YDR418W	RPL12B	Ribosomal Protein of the Large subunit	Ribosomal 60S subunit protein L12B; rpl12a rpl12b double mutant exhibits slow growth and slow translation; homologous to mammalian ribosomal protein L12 and bacterial L11; RPL12B has a paralog, RPL12A, that arose from the whole genome duplication	no	na	na	na	2911.53	1218.85	2017.95	261.051
YDR419W	RAD30	RADiation sensitive	DNA polymerase eta; involved in translesion synthesis during post-replication repair; catalyzes the synthesis of DNA opposite cyclobutane pyrimidine dimers and other lesions; may also have a role in protection against mitochondrial mutagenesis; mutations in human pol eta are responsible for XPV	yes	manually curated	na	na	79417.4	30163.1	40347.9	10960.6
YDR420W	HKR1	Hansenula mrakii Killer toxin Resistant	Mucin family member that functions as an osmosensor in the Sho1p-mediated HOG pathway with Msb2p; proposed to be a negative regulator of filamentous growth; mutant displays defects in beta-1,3 glucan synthesis and bud site selection	no	na	na	na	88649.9	49516.6	56843.9	56637.7
YDR421W	ARO80	AROmatic amino acid requiring	Zinc finger transcriptional activator of the Zn2Cys6 family; activates transcription of aromatic amino acid catabolic genes in the presence of aromatic amino acids	no	na	na	na	26109.4	23620.5	29511	3221.89
YDR422C	SIP1	SNF1-Interacting Protein	Alternate beta-subunit of the Snf1p kinase complex, may confer substrate specificity; vacuolar protein containing KIS (Kinase-Interacting Sequence) and ASC (Association with Snf1 kinase Complex) domains involved in protein interactions	no	na	0	NaN	16718.7	18726.9	14528.8	9755.55
YDR423C	CAD1	CADmium resistance	AP-1-like basic leucine zipper (bZIP) transcriptional activator; involved in stress responses, iron metabolism, and pleiotropic drug resistance; controls a set of genes involved in stabilizing proteins; binds consensus sequence TTACTAA; CAD1 has a paralog, YAP1, that arose from the whole genome duplication	no	na	na	na	10765.8	32373.1	12374.9	1271.47
YDR424C	DYN2	DYNein	Cytoplasmic light chain dynein, microtubule motor protein; proposed to be involved in the assembly of the nuclear pore complex	no	na	-0.05	NaN	6838.04	3967.19	6195.73	1177.1
YDR425W	SNX41	Sorting NeXin	Sorting nexin, involved in the retrieval of late-Golgi SNAREs from the post-Golgi endosome to the trans-Golgi network; interacts with Snx4p	no	na	na	na	16076.3	14670.3	20235.8	709.411
YDR426C	na	na	Dubious open reading frame unlikely to encode a protein, based on available experimental and comparative sequence data; partially overlaps the verified ORF SNX41	no	na	na	na	7088.62	20545.7	11053.7	201.621
YDR427W	RPN9	Regulatory Particle Non-ATPase	Non-ATPase regulatory subunit of the 26S proteasome; similar to putative proteasomal subunits in other species; null mutant is temperature sensitive and exhibits cell cycle and proteasome assembly defects; protein abundance increases in response to DNA replication stress; relocalizes to the cytosol in response to hypoxia	no	na	na	na	26.9275	16.9118	19.4187	56.5079
YDR428C	BNA7	Biosynthesis of NAD	Formylkynurenine formamidase, involved in the de novo biosynthesis of NAD from tryptophan via kynurenine	no	na	na	na	28654.8	16906.7	17603.5	2603.25
YDR429C	TIF35	Translation Initiation Factor	eIF3g subunit of the core complex of translation initiation factor 3 (eIF3), which is essential for translation; stimulates resumption of ribosomal scanning during translation reinitiation	no	na	na	na	23.0319	23.8475	46.2513	390.606
YDR430C	CYM1	CYtosolic Metalloprotease	Lysine-specific metalloprotease of the mitochondrial intermembrane space, member of the pitrilysin family; degrades proteins and presequence peptides cleaved from imported proteins; required for normal mitochondrial morphology	yes	computational	0.19	NaN	16394	21773	28196.1	21641.6
YDR431W	na	na	Dubious ORF unlikely to encode a functional protein, based on available experimental and comparative sequence data	no	na	na	na	10568.4	1208.55	8544.67	171.919
YDR432W	NPL3	Nuclear Protein Localization	RNA-binding protein; promotes elongation, regulates termination, and carries poly(A) mRNA from nucleus to cytoplasm; has a role in repressing translation initiation by binding eIF4G; required for pre-mRNA splicing; may have a role in telomere maintenance; dissociation from mRNAs promoted by Mtr10p; phosphorylated by Sky1p in the cytoplasm; protein abundance increases in response to DNA replicatio…	no	na	na	na	64.2504	61.7749	40.8908	107.335
YDR433W	na	na	Dubious open reading frame unlikely to encode a functional protein, based on available experimental and comparative sequence data	no	na	na	na	53.7996	17.9583	75.8497	213.453
YDR435C	PPM1	Protein Phosphatase Methyltransferase	Carboxyl methyltransferase, methylates the C terminus of the protein phosphatase 2A catalytic subunit (Pph21p or Pph22p), which is important for complex formation with regulatory subunits	no	na	na	na	14936.4	12261.1	13952.3	925.259
YDR436W	PPZ2	Protein Phosphatase Z	Serine/threonine protein phosphatase Z, isoform of Ppz1p; involved in regulation of potassium transport, which affects osmotic stability, cell cycle progression, and halotolerance; PPZ2 has a paralog, PPZ1, that arose from the whole genome duplication	no	na	na	na	15712.8	27565.1	20361.5	43260.8
YDR438W	THI74	THI regulon	Mitochondrial transporter repressible by thiamine; THI74 has a paralog, YML018C, that arose from the whole genome duplication	yes	computational	na	na	40196.7	30764.7	39840.8	5374.67
YDR439W	LRS4	Loss of RDNA Silencing	Nucleolar protein that forms a complex with Csm1p, and then Mam1p at kinetochores during meiosis I to mediate accurate homolog segregation; required for condensin recruitment to the replication fork barrier site and rDNA repeat segregation	no	na	-0.04	NaN	4846.5	2253.32	4353.67	181.014
YDR440W	DOT1	Disruptor Of Telomeric silencing	Nucleosomal histone H3-Lys79 methylase; methylation is required for telomeric silencing, meiotic checkpoint control, and DNA damage response	no	na	na	na	7092.99	12768	3981.62	6208.66
YDR441C	APT2	Adenine PhosphoribosylTransferase	Potential adenine phosphoribosyltransferase; encodes a protein with similarity to adenine phosphoribosyltransferase, but artificially expressed protein exhibits no enzymatic activity; APT2 has a paralog, APT1, that arose from the whole genome duplication	no	na	na	na	67.6355	57.7445	83.2772	162.698
YDR442W	na	na	Dubious open reading frame unlikely to encode a functional protein, based on available experimental and comparative sequence data	no	na	na	na	26.2852	18.4349	21.9033	188.211
YDR443C	SSN2	Suppressor of SNf1	Subunit of the RNA polymerase II mediator complex; associates with core polymerase subunits to form the RNA polymerase II holoenzyme; required for stable association of Srb10p-Srb11p kinase; essential for transcriptional regulation	no	na	na	na	1045.33	1218.22	2311.86	114.317
YDR444W	na	na	Putative hydrolase acting on ester bonds	no	na	na	na	29803.3	20848.4	19649	2712.93
YDR445C	na	na	Dubious open reading frame unlikely to encode a functional protein, based on available experimental and comparative sequence data	no	na	na	na	86273.8	72997	113607	22511.8
YDR446W	ECM11	ExtraCellular Mutant	Non-essential protein apparently involved in meiosis, GFP fusion protein is present in discrete clusters in the nucleus throughout mitosis; may be involved in maintaining chromatin structure	no	na	na	na	13415.2	16244	12657.9	8609.53
YDR447C	RPS17B	Ribosomal Protein of the Small subunit	Ribosomal protein 51 (rp51) of the small (40s) subunit; homologous to mammalian ribosomal protein S17, no bacterial homolog; RPS17B has a paralog, RPS17A, that arose from the whole genome duplication; protein abundance increases in response to DNA replication stress	no	na	na	na	19558.6	8489.94	9461.62	880.224
YDR448W	ADA2	transcriptional ADAptor	Transcription coactivator, component of the ADA and SAGA transcriptional adaptor/HAT (histone acetyltransferase) complexes	no	na	na	na	67.0478	71.856	83.3376	619.393
YDR450W	RPS18A	Ribosomal Protein of the Small subunit	Protein component of the small (40S) ribosomal subunit; homologous to mammalian ribosomal protein S18 and bacterial S13; RPS18A has a paralog, RPS18B, that arose from the whole genome duplication; protein increases in abundance and relocalizes from cytoplasm to nuclear foci upon DNA replication stress	yes	high-throughput	na	na	12.1914	23.0795	50.5302	49.987
YDR451C	YHP1	Yeast Homeo-Protein	Homeobox transcriptional repressor; binds Mcm1p and early cell cycle box (ECB) elements of cell cycle regulated genes, thereby restricting ECB-mediated transcription to the M/G1 interval; YHP1 has a paralog, YOX1, that arose from the whole genome duplication	no	na	na	na	220.469	327.281	550.543	150.889
YDR452W	PPN1	na	Vacuolar endopolyphosphatase with a role in phosphate metabolism; functions as a homodimer; relocalizes from vacuole to cytoplasm upon DNA replication stress	no	na	na	na	3329.34	2598.37	2403.11	7809.62
YDR453C	TSA2	Thiol-Specific Antioxidant	Stress inducible cytoplasmic thioredoxin peroxidase; cooperates with Tsa1p in the removal of reactive oxygen, nitrogen and sulfur species using thioredoxin as hydrogen donor; deletion enhances the mutator phenotype of tsa1 mutants; protein abundance increases in response to DNA replication stress; TSA2 has a paralog, TSA1, that arose from the whole genome duplication	no	na	na	na	17202.9	11368.4	16046.7	30775
YDR454C	GUK1	GUanylate Kinase	Guanylate kinase, converts GMP to GDP; required for growth and mannose outer chain elongation of cell wall N-linked glycoproteins	no	na	na	na	153.324	120.419	181.668	392.259
YDR455C	na	na	Dubious open reading frame unlikely to encode a protein, based on available experimental and comparative sequence data; partially overlaps the verified gene YDR456W	no	na	na	na	11437.5	6308.85	2190.52	502.563
YDR456W	NHX1	Na+/H+ eXchanger	Na+/H+ and K+/H+ exchanger, required for intracellular sequestration of Na+ and K+; located in the vacuole and late endosome compartments; required for osmotolerance to acute hypertonic shock and for vacuolar fusion	no	na	-0.22	-0.36	95.7707	28.0647	142.26	102.431
YDR457W	TOM1	Temperature dependent Organization in Mitotic nucleus or Trigger Of Mitosis	E3 ubiquitin ligase of the hect-domain class; has a role in mRNA export from the nucleus and may regulate transcriptional coactivators; involved in degradation of excess histones; interacts with Dia2p and is required for Dia2p degradation; required to target Cdc6p for ubiquitin-mediated destruction during G1 phase	no	na	na	na	3876.03	1435.5	1728.53	1262.33
YDR458C	HEH2	Helix-Extension-Helix domain	Inner nuclear membrane (INM) protein; contains helix-extension-helix (HEH) motif, nuclear localization signal sequence; targeting to the INM requires the Srp1p-Kap95p karyopherins and the Ran cycle; HEH2 has a paralog, SRC1, that arose from the whole genome duplication	no	na	na	na	31.1958	15.3138	36.0089	140.506
YDR459C	PFA5	Protein Fatty Acyltransferase	Palmitoyltransferase with autoacylation activity; likely functions in pathway(s) outside Ras; member of a family of putative palmitoyltransferases containing an Asp-His-His-Cys-cysteine rich (DHHC-CRD) domain	no	na	na	na	30.0886	14.6614	38.0266	202.184
YDR461W	MFA1	Mating Factor A	Mating pheromone a-factor, made by a cells; interacts with alpha cells to induce cell cycle arrest and other responses leading to mating; biogenesis involves C-terminal modification, N-terminal proteolysis, and export; also encoded by MFA2	no	na	na	na	16132	19536.4	19201	15502.3
YDR462W	MRPL28	Mitochondrial Ribosomal Protein, Large subunit	Mitochondrial ribosomal protein of the large subunit; protein abundance increases in response to DNA replication stress	yes	computational	na	na	127.321	18.0241	34.8345	167.454
YDR463W	STP1	Species-specific tRNA Processing	Transcription factor; undergoes proteolytic processing by SPS (Ssy1p-Ptr3p-Ssy5p)-sensor component Ssy5p in response to extracellular amino acids; activates transcription of amino acid permease genes and may have a role in tRNA processing; STP1 has a paralog, STP2, that arose from the whole genome duplication	no	na	-0.11	-1.14	15041.6	18194.1	6266.71	74111.7
YDR465C	RMT2	aRginine MeThyltransferase	Arginine N5 methyltransferase; methylates ribosomal protein Rpl12 (L12) on Arg67; relative distribution to the nucleus increases upon DNA replication stress	no	na	na	na	4441.31	6034.78	3247.67	355.58
YDR466W	PKH3	Pkb-activating Kinase Homolog	Protein kinase with similarity to mammalian phosphoinositide-dependent kinase 1 (PDK1) and yeast Pkh1p and Pkh2p, two redundant upstream activators of Pkc1p; identified as a multicopy suppressor of a pkh1 pkh2 double mutant	no	na	na	na	53205.9	44744.7	26580.9	2467.35
YDR467C	na	na	Dubious open reading frame unlikely to encode a functional protein, based on available experimental and comparative sequence data	no	na	na	na	17752.7	27272.7	24300	39391.9
YDR468C	TLG1	T-snare affecting a Late Golgi compartment	Essential t-SNARE that forms a complex with Tlg2p and Vti1p and mediates fusion of endosome-derived vesicles with the late Golgi; binds the docking complex VFT (Vps fifty-three) through interaction with Vps51p	no	na	-0.08	-1.08	151.891	106.124	194.569	420.635
YDR469W	SDC1	Set1c, homologue of Dpy30 from C.elegans	Subunit of the COMPASS (Set1C) complex, which methylates lysine 4 of histone H3 and is required in chromatin silencing at telomeres; contains a Dpy-30 domain that mediates interaction with Bre2p; similar to C. elegans and human DPY-30	no	na	na	na	819.427	5565.14	2154.98	5952.57
YDR470C	UGO1	UGO (Japanese for fusion)	Outer membrane component of the mitochondrial fusion machinery; binds directly to Fzo1p and Mgm1p and thus links these two GTPases during mitochondrial fusion; involved in fusion of both the outer and inner membranes; facilitates dimerization of Fzo1p during fusion; import into the outer membrane is mediated by Tom70p and Mim1p; has similarity to carrier proteins but is not likely to function as …	yes	computational	0.12	1.42	67.8983	41.3523	42.2611	107.692
YDR471W	RPL27B	Ribosomal Protein of the Large subunit	Ribosomal 60S subunit protein L27B; homologous to mammalian ribosomal protein L27, no bacterial homolog; RPL27B has a paralog, RPL27A, that arose from the whole genome duplication	no	na	na	na	20908	19083.2	26268.5	69551.4
YDR473C	PRP3	Pre-mRNA Processing	Splicing factor, component of the U4/U6-U5 snRNP complex	no	na	na	na	115.715	85.9757	196.604	878.686
YDR474C	na	na	Merged open reading frame, does not encode a discrete protein; YDR474C was originally annotated as an independent ORF, but as a result of a sequence change, it was merged with an adjacent ORF into a single reading frame, designated YDR475C	no	na	na	na	23785.3	56883.3	39247.2	4206.98
YDR475C	JIP4	Jumonji domain Interacting Protein	Protein of unknown function; previously annotated as two separate ORFs, YDR474C and YDR475C, which were merged as a result of corrections to the systematic reference sequence; JIP4 has a paralog, YOR019W, that arose from the whole genome duplication	no	na	na	na	59.7497	32.0671	54.0897	339.162
YDR476C	na	na	Putative protein of unknown function; green fluorescent protein (GFP)-fusion protein localizes to the endoplasmic reticulum; YDR476C is not an essential gene	no	na	0.03	-0.46	55454.2	52366	62979.4	114190
YDR477W	SNF1	Sucrose NonFermenting	AMP-activated serine/threonine protein kinase; found in a complex containing Snf4p and members of the Sip1p/Sip2p/Gal83p family; required for transcription of glucose-repressed genes, thermotolerance, sporulation, and peroxisome biogenesis; involved in regulation of the nucleocytoplasmic shuttling of Hxk2p; regulates filamentous growth in response to starvation	yes	high-throughput	-0.1	2.11	26.4582	26.6167	23.9887	134.912
YDR478W	SNM1	Suppressor of Nuclear Mitochondrial endoribonuclease	Ribonuclease MRP complex subunit; involved in cleavage of pre-rRNA and has a role in cell cycle-regulated degradation of daughter cell-specific mRNAs; binds to the NME1 RNA subunit of RNase MRP; required for proper cellular localization of RNase MRP complex	no	na	na	na	126.793	52.2407	101.39	295.051
YDR479C	PEX29	PEroXisome related	Peroxisomal integral membrane peroxin; involved in the regulation of peroxisomal size, number and distribution; genetic interactions suggest that Pex28p and Pex29p act at steps upstream of those mediated by Pex30p, Pex31p, and Pex32p; forms ER foci upon DNA replication stress	no	na	na	na	5178.07	11212	5904.72	680.814
YDR480W	DIG2	Down-regulator of Invasive Growth	MAP kinase-responsive inhibitor of the Ste12p transcription factor; involved in the regulation of mating-specific genes and the invasive growth pathway; related regulators Dig1p and Dig2p bind to Ste12p; DIG2 has a paralog, DIG1, that arose from the whole genome duplication	no	na	na	na	35559.3	27926.5	35350.6	5914.73
YDR481C	PHO8	PHOsphate metabolism	Repressible vacuolar alkaline phosphatase; regulated by levels of Pi and by Pho4p, Pho9p, Pho80p, Pho81p and Pho85p; dephosphorylates phosphotyrosyl peptides; contributes to NAD+ metabolism by producing nicotinamide riboside from NMN	no	na	na	na	4909.09	4553.8	3274.06	1055.14
YDR482C	CWC21	Complexed With Cef1p	Protein involved in RNA splicing by the spliceosome; component of a complex containing Cef1p; interacts genetically with ISY1 and BUD13; may bind RNA; has similarity to S. pombe Cwf21p	no	na	na	na	4647.76	5704.92	5225.11	13984.9
YDR483W	KRE2	Killer toxin REsistant	Alpha1,2-mannosyltransferase of the Golgi; involved in protein mannosylation; KRE2 has a paralog, KTR6, that arose from the whole genome duplication	no	na	na	na	6820.83	6291.65	5377.15	9068.84
YDR484W	VPS52	Vacuolar Protein Sorting	Component of the GARP (Golgi-associated retrograde protein) complex, Vps51p-Vps52p-Vps53p-Vps54p, which is required for the recycling of proteins from endosomes to the late Golgi; involved in localization of actin and chitin	no	na	-0.14	-0.05	30.2606	7.59645	12.3068	210.069
YDR485C	VPS72	Vacuolar Protein Sorting	Htz1p-binding component of the SWR1 complex; exchanges histone variant H2AZ (Htz1p) for chromatin-bound histone H2A; may function as a lock that prevents removal of H2AZ from nucleosomes; required for vacuolar protein sorting	no	na	-0.12	-0.28	12334.4	27073.7	19997.3	16071.8
YDR486C	VPS60	Vacuolar Protein Sorting	Cytoplasmic and vacuolar membrane protein involved in late endosome to vacuole transport; required for normal filament maturation during pseudohyphal growth; may function in targeting cargo proteins for degradation; interacts with Vta1p	no	na	na	na	17179.8	26093.2	39708.4	54455.8
YDR488C	PAC11	Perish in the Absence of CIN8	Dynein intermediate chain, acts in the cytoplasmic dynein pathway, forms cortical cytoplasmic microtubule capture site with Num1p; null mutant is defective in nuclear migration, essential in the absence of CIN8	no	na	-0.1	-1.35	11131.8	10380.4	16052.4	10893.5
YDR490C	PKH1	Pkb-activating Kinase Homolog	Serine/threonine protein kinase; involved in sphingolipid-mediated signaling pathway that controls endocytosis; activates Ypk1p and Ykr2p, components of signaling cascade required for maintenance of cell wall integrity; redundant with Pkh2p; PKH1 has a paralog, PKH2, that arose from the whole genome duplication	no	na	0.04	-0.12	55923.2	58523.4	69666.1	16628.8
YDR491C	na	na	Dubious open reading frame unlikely to encode a functional protein, based on available experimental and comparative sequence data	no	na	na	na	3261.68	187.049	6394.91	70.976
YDR492W	IZH1	Implicated in Zinc Homeostasis	Membrane protein involved in zinc ion homeostasis; member of the four-protein IZH family; transcription is regulated directly by Zap1p, expression induced by zinc deficiency and fatty acids; deletion increases sensitivity to elevated zinc; IZH1 has a paralog, IZH4, that arose from the whole genome duplication	no	na	0.08	-0.37	71468.3	56216.1	61281.7	4302.35
YDR493W	MZM1	Mitochondrial Zinc Maintenance	Protein required for assembly of the cytochrome bc(1) complex; acts as a chaperone for Rip1p and facilitates its insertion into the complex at a late stage of assembly; localized to the mitochondrial matrix; null mutant exhibits a respiratory growth defect and reduced mitochondrial zinc levels, which is characteristic of mutations affecting bc(1) complex assembly; human LYRM7 is a functional orth…	yes	computational	0.34	-0.72	61245.5	44507.4	71601.7	36640.4
YDR494W	RSM28	Ribosomal Small subunit of Mitochondria	Mitochondrial ribosomal protein of the small subunit; genetic interactions suggest a possible role in promoting translation initiation	yes	computational	na	na	78.3449	49.0979	77.4934	45.8321
YDR495C	VPS3	Vacuolar Protein Sorting	Component of CORVET tethering complex; cytoplasmic protein required for the sorting and processing of soluble vacuolar proteins, acidification of the vacuolar lumen, and assembly of the vacuolar H+-ATPase	no	na	na	na	23.5359	31.1333	56.3294	295.315
YDR496C	PUF6	PUmilio-homology domain Family	Pumilio-homology domain protein that binds the 3' UTR of ASH1 mRNA and represses its translation, resulting in proper asymmetric localization of ASH1 mRNA; also co-sediments with the 60S ribosomal subunit and is required for its biogenesis	no	na	na	na	402.118	270.456	722.788	332.417
YDR497C	ITR1	myo-Inositol TRansporter	Myo-inositol transporter; member of the sugar transporter superfamily; expression is repressed by inositol and choline via Opi1p and derepressed via Ino2p and Ino4p; relative distribution to the vacuole increases upon DNA replication stress; ITR1 has a paralog, ITR2, that arose from the whole genome duplication	no	na	0.07	-0.26	177.539	98.7907	226.867	676.13
YDR500C	RPL37B	Ribosomal Protein of the Large subunit	Ribosomal 60S subunit protein L37B; protein abundance increases in response to DNA replication stress; homologous to mammalian ribosomal protein L37, no bacterial homolog; RPL37B has a paralog, RPL37A, that arose from the whole genome duplication	no	na	na	na	50777.3	38101.2	59583	44289
YDR501W	PLM2	PLasmid Maintenance	Putative transcription factor, contains Forkhead Associated domain; found associated with chromatin; target of SBF transcription factor; induced in response to DNA damaging agents and deletion of telomerase; PLM2 has a paralog, TOS4, that arose from the whole genome duplication	no	na	na	na	447.013	603.182	1768.95	363.043
YDR502C	SAM2	S-AdenosylMethionine requiring	S-adenosylmethionine synthetase; catalyzes transfer of the adenosyl group of ATP to the sulfur atom of methionine; SAM2 has a paralog, SAM1, that arose from the whole genome duplication	no	na	na	na	58883.3	63599	82026.8	33308.4
YDR503C	LPP1	Lipid Phosphate Phosphatase	Lipid phosphate phosphatase, catalyzes Mg(2+)-independent dephosphorylation of phosphatidic acid (PA), lysophosphatidic acid, and diacylglycerol pyrophosphate; involved in control of the cellular levels of phosphatidylinositol and PA	no	na	0.01	-0.64	1205.95	1661.55	2939.85	249.502
YDR504C	SPG3	Stationary Phase Gene	Protein required for survival at high temperature during stationary phase; not required for growth on nonfermentable carbon sources	no	na	na	na	49.1537	38.111	56.2858	186.689
YDR505C	PSP1	Polymerase SuPpressor	Asn and gln rich protein of unknown function; high-copy suppressor of POL1 (DNA polymerase alpha) and partial suppressor of CDC2 (polymerase delta) and CDC6 (pre-RC loading factor) mutations; overexpression results in growth inhibition; PSP1 has a paralog, YLR177W, that arose from the whole genome duplication	yes	computational	-0.1	0.19	53527.1	46098.4	45829.3	81713.5
YDR506C	GMC1	Grand Meiotic recombination Cluster	Protein involved in meiotic progression; mutants are delayed in meiotic nuclear division and are defective in synaptonemal complex assembly; possible membrane-localized protein	no	na	na	na	79895.3	88507.5	43798.5	715790
YDR507C	GIN4	Growth Inhibitory	Protein kinase involved in bud growth and assembly of the septin ring; proposed to have kinase-dependent and kinase-independent activities; undergoes autophosphorylation; similar to Hsl1p; GIN4 has a paralog, KCC4, that arose from the whole genome duplication	no	na	na	na	24.3619	98.0431	59.6245	173.292
YDR508C	GNP1	GlutamiNe Permease	High-affinity glutamine permease; also transports Leu, Ser, Thr, Cys, Met and Asn; expression is fully dependent on Grr1p and modulated by the Ssy1p-Ptr3p-Ssy5p (SPS) sensor of extracellular amino acids; GNP1 has a paralog, AGP1, that arose from the whole genome duplication	yes	computational	-0.13	0.34	27098.7	25387.3	31128.1	7279.92
YDR509W	na	na	Dubious open reading frame unlikely to encode a functional protein, based on available experimental and comparative sequence data	no	na	na	na	30656.6	24642.8	34078.3	23005.9
YDR510W	SMT3	Suppressor of Mif Two	Ubiquitin-like protein of the SUMO family; conjugated to lysine residues of target proteins; associates with transcriptionally active genes; regulates chromatid cohesion, chromosome segregation, APC-mediated proteolysis, DNA replication and septin ring dynamics; phosphorylated at Ser2	no	na	na	na	17.7951	23.0695	14.2114	0.576908
YDR511W	ACN9	ACetate Nonutilizing	Protein of the mitochondrial intermembrane space, required for acetate utilization and gluconeogenesis; has orthologs in higher eukaryotes	yes	computational	0.03	-0.9	137.167	72.6205	107.288	68.3958
YDR512C	EMI1	Early Meiotic Induction	Non-essential protein required for transcriptional induction of the early meiotic-specific transcription factor IME1, also required for sporulation; contains twin cysteine-x9-cysteine motifs	no	na	na	na	36265	3727.26	16942.3	3677.81
YDR513W	GRX2	GlutaRedoXin	Cytoplasmic glutaredoxin; thioltransferase, glutathione-dependent disulfide oxidoreductase involved in maintaining redox state of target proteins, also exhibits glutathione peroxidase activity, expression induced in response to stress; GRX2 has a paralog, GRX1, that arose from the whole genome duplication	yes	computational	0.02	-0.01	115176	49067.9	52556.1	7627
YDR514C	na	na	Protein of unknown function that localizes to mitochondria; overexpression affects endocytic protein trafficking; YDR514C has a paralog, GFD2, that arose from the whole genome duplication	yes	computational	na	na	22056.7	16462.3	36682.5	4391.8
YDR515W	SLF1	SuLFide production	RNA binding protein that associates with polysomes; may be involved in regulating mRNA translation; involved in the copper-dependent mineralization of copper sulfide complexes on cell surface in cells cultured in copper salts; SLF1 has a paralog, SRO9, that arose from the whole genome duplication; protein abundance increases in response to DNA replication stress	no	na	na	na	23216.7	35341.7	29636.6	3629.49
YDR516C	EMI2	Early Meiotic Induction	Non-essential protein of unknown function; required for transcriptional induction of the early meiotic-specific transcription factor IME1; required for sporulation; expression regulated by glucose-repression transcription factors Mig1/2p; EMI2 has a paralog, GLK1, that arose from the whole genome duplication; protein abundance increases in response to DNA replication stress	no	na	na	na	44381.1	28369.7	20977.7	3442.44
YDR517W	GRH1	GRasp65 (Golgi reassembly stacking protein of 65kD) Homolog	Acetylated cis-Golgi protein, involved in ER to Golgi transport; homolog of human GRASP65; forms a complex with the coiled-coil protein Bug1p; mutants are compromised for the fusion of ER-derived vesicles with Golgi membranes; protein abundance increases in response to DNA replication stress	no	na	na	na	26029.7	23498.3	13957.8	1385.63
YDR518W	EUG1	ER protein Unnecessary for Growth	Protein disulfide isomerase of the endoplasmic reticulum lumen; EUG1 has a paralog, PDI1, that arose from the whole genome duplication; function overlaps with that of Pdi1p; may interact with nascent polypeptides in the ER	no	na	0.09	-0.55	31.2692	33.019	133.603	759.598
YDR519W	FPR2	FKBP Proline Rotamase	Membrane-bound peptidyl-prolyl cis-trans isomerase (PPIase); binds to the drugs FK506 and rapamycin; expression pattern suggests possible involvement in ER protein trafficking; relocalizes from nucleus to vacuole upon DNA replication stress	no	na	0.01	-0.33	14544.3	16083.3	17338.8	2090.75
YDR520C	URC2	URacil Catabolism	Putative Zn(II)2Cys6 motif containing transcription factor; non-essential gene identified in a screen for mutants with increased levels of rDNA transcription; similar to S. kluyveri Urc2p involved in uracil catabolism	no	na	na	na	34955.9	37344.4	41149.3	24202.7
YDR521W	na	na	Dubious ORF that overlaps YDR520C; mutant increases expression of PIS1 and RPL3 in glycerol	no	na	na	na	25517.8	23917.4	22767.1	3548.44
YDR522C	SPS2	SPorulation Specific	Protein expressed during sporulation; SPS2 has a paralog, SPS22, that arose from the whole genome duplication; redundant with Sps22p for organization of the beta-glucan layer of the spore wall; S. pombe ortholog is a spore wall component	no	na	na	na	8905.73	6373.19	3356.02	3873.78
YDR523C	SPS1	SPorulation Specific	Putative protein serine/threonine kinase expressed at the end of meiosis and localized to the prospore membrane, required for correct localization of enzymes involved in spore wall synthesis	no	na	na	na	54.0164	133.173	86.0669	1331.59
YDR524C	AGE1	Arf Gap with Effector function(s)	ADP-ribosylation factor (ARF) GTPase activating protein (GAP) effector, involved in the secretory and endocytic pathways; contains C2C2H2 cysteine/histidine motif	no	na	na	na	9861.49	18442	10176.4	1523.73
YDR524W	na	na	na	no	na	na	na	28824	14216.5	15254.7	1697.85
YDR525W	API2	APIcal	Dubious open reading frame, unlikely to encode a protein; not conserved in closely related Saccharomyces species; 26% of ORF overlaps the dubious ORF YDR524C-A; insertion mutation in a cdc34-2 mutant background causes altered bud morphology	no	na	-0.01	0.35	58292	55519.8	64161.8	7518.14
YDR526C	na	na	Dubious open reading frame unlikely to encode a functional protein, based on available experimental and comparative sequence data	no	na	-0.11	2.31	32.7186	54.6526	26.4459	138.664
YDR528W	HLR1	Homologue of LRe1	Protein involved in regulation of cell wall composition and integrity and response to osmotic stress; overproduction suppresses a lysis sensitive PKC mutation; similar to Lre1p, which functions antagonistically to protein kinase A; <br>HLR1 has a paralog, LRE1, that arose from the whole genome duplication	no	na	na	na	21.2215	16.8519	19.7596	69.5957
YDR529C	QCR7	ubiQuinol-cytochrome C oxidoReductase	Subunit 7 of the ubiquinol cytochrome-c reductase complex, which is a component of the mitochondrial inner membrane electron transport chain; oriented facing the mitochondrial matrix; N-terminus appears to play a role in complex assembly	yes	computational	-0.07	-0.38	1225.15	18.8517	1981.79	136.538
YDR530C	APA2	AP4A phosphorylase	Diadenosine 5',5'''-P1,P4-tetraphosphate phosphorylase II; AP4A phosphorylase involved in catabolism of bis(5'-nucleosidyl) tetraphosphates; APA2 has a paralog, APA1, that arose from the whole genome duplication	no	na	na	na	49608.5	68879	55578.2	29017.7
YDR532C	KRE28	na	Subunit of a kinetochore-microtubule binding complex with Spc105p that bridges centromeric heterochromatin and kinetochore MAPs and motors, and is also required for sister chromatid bi-orientation and kinetochore binding of SAC components	no	na	na	na	31.3833	24.9119	12.9738	127.492
YDR533C	HSP31	Heat-Shock Protein	Possible chaperone and cysteine protease; has similarity to E. coli Hsp31; member of the DJ-1/ThiJ/PfpI superfamily, which includes human DJ-1 involved in Parkinson's disease; exists as a dimer and contains a putative metal-binding site; protein abundance increases in response to DNA replication stress	no	na	na	na	123.062	90.3816	61.701	232.926
YDR534C	FIT1	Facilitator of Iron Transport	Mannoprotein that is incorporated into the cell wall via a glycosylphosphatidylinositol (GPI) anchor, involved in the retention of siderophore-iron in the cell wall	no	na	na	na	68588.6	66612.3	87773.6	59005.9
YDR535C	na	na	Dubious open reading frame unlikely to encode a protein, based on available experimental and comparative sequence data; YDR535C is not an essential gene.	no	na	na	na	271.709	287.22	404.266	284.371
YDR536W	STL1	Sugar Transporter-Like protein	Glycerol proton symporter of the plasma membrane, subject to glucose-induced inactivation, strongly but transiently induced when cells are subjected to osmotic shock	no	na	-0.05	0.05	41933.8	143227	84999.3	49934.9
YDR537C	na	na	Dubious open reading frame unlikely to encode a protein, almost completely overlaps verified ORF PAD1/YDR538W	no	na	na	na	43515.5	54873.8	39792.1	16648.6
YDR538W	PAD1	Phenylacrylic Acid Decarboxylase	Phenylacrylic acid decarboxylase, confers resistance to cinnamic acid, decarboxylates aromatic carboxylic acids to the corresponding vinyl derivatives; also has mRNA binding activity; homolog of E. coli UbiX	yes	high-throughput	na	na	52114.1	44969.2	61663.7	23727.6
YDR539W	FDC1	Ferulic acid DeCarboxylase	Putative phenylacrylic acid decarboxylase; essential for the decarboxylation of aromatic carboxylic acids to the corresponding vinyl derivatives; homolog of E. coli UbiD; GFP-fusion protein localizes to the cytoplasm	no	na	na	na	53471.4	64082	87027.1	21121.6
YDR540C	IRC4	Increased Recombination Centers	Putative protein of unknown function; null mutant displays increased levels of spontaneous Rad52p foci; green fluorescent protein (GFP)-fusion protein localizes to the cytoplasm and nucleus	no	na	na	na	23226.3	23444.1	14380.6	50000.8
YDR541C	na	na	Putative dihydrokaempferol 4-reductase	no	na	na	na	50436.9	42395.6	61191	127319
YEL001C	IRC22	Increased Recombination Centers	Putative protein of unknown function; green fluorescent protein (GFP)-fusion localizes to the ER; YEL001C is non-essential; null mutant displays increased levels of spontaneous Rad52p foci	no	na	-0.02	0.17	51835.7	60083.9	53396	10019.8
YEL002C	WBP1	Wheat germ agglutinin-Binding Protein	Beta subunit of the oligosaccharyl transferase (OST) glycoprotein complex; required for N-linked glycosylation of proteins in the endoplasmic reticulum	no	na	-0.11	1.78	30.8744	31.9052	20.0562	133.907
YEL003W	GIM4	Gene Involved in Microtubule biogenesis	Subunit of the heterohexameric cochaperone prefoldin complex which binds specifically to cytosolic chaperonin and transfers target proteins to it	no	na	0.02	0.62	12939	11052.6	7156.21	365.628
YEL004W	YEA4	na	Uridine diphosphate-N-acetylglucosamine (UDP-GlcNAc) transporter required for cell wall chitin synthesis; localized to the ER	no	na	0.03	0.63	6265.83	22869.5	10214.1	5043.06
YEL005C	VAB2	VAc8p Binding	Subunit of the BLOC-1 complex involved in endosomal maturation; interacts with Vps21p-GFP; has potential role in vacuolar function, as suggested by its ability to bind Vac8p; likely member of; Vab2p-GFP-fusion localizes to cytoplasm in punctate pattern	no	na	na	na	2279.27	1581.96	4821.54	4367.7
YEL006W	YEA6	na	Putative mitochondrial NAD+ transporter; member of the mitochondrial carrier subfamily (see also YIA6); has putative human ortholog; YEA6 has a paralog, YIA6, that arose from the whole genome duplication	yes	computational	na	na	6470.34	5614.43	6226.51	3946.31
YEL007W	MIT1	Muc1 expressed Independent of TEC1	Transcriptional regulator of pseudohyphal growth; protein with sequence similarity to S. pombe gti1+ (gluconate transport inducer 1) and C. albicans Wor1	no	na	na	na	22956.3	13994	37627.1	29352.7
YEL008W	na	na	Hypothetical protein predicted to be involved in metabolism	no	na	na	na	38489.8	14411	25354.8	1027.58
YEL009C	GCN4	General Control Nonderepressible	Basic leucine zipper (bZIP) transcriptional activator of amino acid biosynthetic genes in response to amino acid starvation; expression is tightly regulated at both the transcriptional and translational levels	no	na	na	na	68.7575	31.4078	67.9407	110.893
YEL010W	na	na	Dubious open reading frame unlikely to encode a functional protein, based on available experimental and comparative sequence data	no	na	na	na	54764.8	56566.5	52645.4	178395
YEL011W	GLC3	GLyCogen	Glycogen branching enzyme, involved in glycogen accumulation; green fluorescent protein (GFP)-fusion protein localizes to the cytoplasm in a punctate pattern; relocalizes from nucleus to cytoplasmic foci upon DNA replication stress	no	na	-0.02	-0.43	11618.6	18348.1	12159.7	1057.67
YEL012W	UBC8	UBiquitin-Conjugating	Ubiquitin-conjugating enzyme that negatively regulates gluconeogenesis by mediating the glucose-induced ubiquitination of fructose-1,6-bisphosphatase (FBPase); cytoplasmic enzyme that catalyzes the ubiquitination of histones in vitro	no	na	0	-0.75	45804.6	66915.4	41117.5	6590.53
YEL013W	VAC8	VACuole related	Phosphorylated and palmitoylated vacuolar membrane protein that interacts with Atg13p, required for the cytoplasm-to-vacuole targeting (Cvt) pathway; interacts with Nvj1p to form nucleus-vacuole junctions	no	na	-0.03	-0.19	10027.6	3389.09	9133.53	228.252
YEL014C	na	na	Dubious open reading frame unlikely to encode a functional protein, based on available experimental and comparative sequence data	no	na	na	na	9101.87	6441.25	10756	1817.6
YEL015W	EDC3	Enhancer of mRNA DeCapping	Non-essential conserved protein with a role in mRNA decapping; specifically affects the function of the decapping enzyme Dcp1p; localizes to cytoplasmic mRNA processing bodies; forms cytoplasmic foci upon DNA replication stress	no	na	na	na	53247.6	49172.1	39557.4	89066.5
YEL016C	NPP2	ecto-nucleotide pyrophosphatase/ phosphodiesterase	Nucleotide pyrophosphatase/phosphodiesterase; mediates extracellular nucleotide phosphate hydrolysis along with Npp1p and Pho5p; activity and expression enhanced during conditions of phosphate starvation; NPP2 has a paralog, NPP1, that arose from the whole genome duplication	no	na	na	na	28994	26585.2	37270.1	10908.6
YEL017C	na	na	na	no	na	na	na	47171.2	74375.8	49364.8	23003.9
YEL017W	GTT3	GlutaThione Transferase	Protein of unknown function with a possible role in glutathione metabolism, as suggested by computational analysis of large-scale protein-protein interaction data; GFP-fusion protein localizes to the nuclear periphery	no	na	na	na	251.638	641.808	177.398	165.299
YEL018W	EAF5	Esa1p-Associated Factor	Non-essential subunit of the NuA4 acetyltransferase complex; Esa1p-associated factor; relocalizes to the cytosol in response to hypoxia	no	na	na	na	33138.7	31489.6	47340.4	156644
YEL020C	na	na	Protein of unknown function with low sequence identity to Pdc1p; mRNA identified as translated by ribosome profiling data	no	na	na	na	22713.1	18977.7	33565.3	13363
YEL022W	GEA2	Guanine nucleotide Exchange on ARF	Guanine nucleotide exchange factor for ADP ribosylation factors (ARFs); involved in vesicular transport between the Golgi and ER, Golgi organization, and actin cytoskeleton organization; GEA2 has a paralog, GEA1, that arose from the whole genome duplication	no	na	-0.06	-0.06	28.8234	22.0113	50.1098	118.715
YEL023C	na	na	Putative protein of unknown function; expression is increased greatly during sporulation; YEL023C is not an essential gene	no	na	na	na	597.683	121.814	154.568	236.504
YEL024W	RIP1	Rieske Iron-sulfur Protein	Ubiquinol-cytochrome-c reductase; a Rieske iron-sulfur protein of the mitochondrial cytochrome bc1 complex; transfers electrons from ubiquinol to cytochrome c1 during respiration; during import, Rip1p is first imported into the mitochondrial matrix where it is processed, acquires its Fe-S cluster, and is folded, then is translocated into the inner membrane by the action of a homo-oligomer of Bcs1…	yes	computational	0.24	0.03	945.922	99.2167	1530.29	394.432
YEL025C	na	na	Putative protein of unknown function; green fluorescent protein (GFP)-fusion protein localizes to both the cytoplasm and the nucleus	no	na	na	na	59781.4	78901.8	117829	160362
YEL027W	VMA3	Vacuolar Membrane Atpase	Proteolipid subunit of the vacuolar H(+)-ATPase V0 sector (subunit c; dicyclohexylcarbodiimide binding subunit); required for vacuolar acidification and important for copper and iron metal ion homeostasis	no	na	na	na	81.1982	72.1676	96.8202	164.624
YEL028W	na	na	Dubious open reading frame unlikely to encode a protein, based on available experimental and comparative sequence data	no	na	na	na	56320.2	26382.1	62551.5	125253
YEL029C	BUD16	BUD site selection	Putative pyridoxal kinase, a key enzyme involved in pyridoxal 5'-phosphate synthesis, the active form of vitamin B6; required for genome integrity; involved in bud-site selection; similarity to yeast BUD17 and human pyridoxal kinase (PDXK)	no	na	na	na	52.4608	701.199	693.04	256.688
YEL030W	ECM10	ExtraCellular Mutant	Heat shock protein of the Hsp70 family; localized in mitochondrial nucleoids, plays a role in protein translocation, interacts with Mge1p in an ATP-dependent manner; overexpression induces extensive mitochondrial DNA aggregations; ECM10 has a paralog, SSC1, that arose from the whole genome duplication	yes	computational	-0.06	0.38	32007.3	31889.9	40295.3	90966.8
YEL031W	SPF1	Sensitivity to Pichia Farinosa killer toxin	P-type ATPase, ion transporter of the ER membrane; required to maintain normal lipid composition of intracellular compartments and proper targeting of mitochondrial outer membrane tail-anchored proteins; involved in ER function and Ca2+ homeostasis; required for regulating Hmg2p degradation; confers sensitivity to a killer toxin (SMKT) produced by Pichia farinosa KK1	yes	high-throughput	-0.18	0.86	28945.3	49565.1	35086.5	1660.21
YEL033W	MTC7	Maintenance of Telomere Capping	Predicted metabolic role based on network analysis derived from ChIP experiments, a large-scale deletion study and localization of transcription factor binding sites; null mutant is sensitive to temperature oscillation in a cdc13-1 mutant	no	na	na	na	28137.3	61352.9	36011.2	102165
YEL035C	UTR5	Unidentified TRanscript	Protein of unknown function; transcription may be regulated by Gcr1p; essential for growth under standard (aerobic) conditions but not under anaerobic conditions	no	na	na	na	12.6914	13.8576	166.438	68.6634
YEL036C	ANP1	ANP and osmotic sensitive	Subunit of the alpha-1,6 mannosyltransferase complex; type II membrane protein; has a role in retention of glycosyltransferases in the Golgi; involved in osmotic sensitivity and resistance to aminonitrophenyl propanediol	no	na	na	na	4533.27	4862.15	10544.7	10013.7
YEL037C	RAD23	RADiation sensitive	Protein with ubiquitin-like N terminus, subunit of Nuclear Excision Repair Factor 2 (NEF2) with Rad4p that binds damaged DNA; enhances protein deglycosylation activity of Png1p; also involved, with Rad4p, in ubiquitylated protein turnover	yes	high-throughput	0.06	0.45	72980.9	31513	96122.4	10523.2
YEL038W	UTR4	Unidentified TRanscript	Protein with sequence similarity to 2,3-diketo-5-methylthiopentyl-1-phosphate enolase-phosphatases, involved in methionine salvage; found in both the cytoplasm and nucleus	no	na	na	na	2380.71	589.844	1651.68	706.761
YEL039C	CYC7	CYtochrome C	Cytochrome c isoform 2, expressed under hypoxic conditions; electron carrier of the mitochondrial intermembrane space that transfers electrons from ubiquinone-cytochrome c oxidoreductase to cytochrome c oxidase during cellular respiration; protein abundance increases in response to DNA replication stress; CYC7 has a paralog, CYC1, that arose from the whole genome duplication	yes	computational	0.02	-0.57	17759.4	21493.8	17778.5	12866.4
YEL040W	UTR2	Unidentified TRanscript	Chitin transglycosylase that functions in the transfer of chitin to beta(1-6) and beta(1-3) glucans in the cell wall; similar to and functionally redundant with Crh1; glycosylphosphatidylinositol (GPI)-anchored protein localized to bud neck	no	na	na	na	10352.7	9587.44	7486.33	1054.06
YEL041W	YEF1	na	ATP-NADH kinase; phosphorylates both NAD and NADH; homooctameric structure consisting of 60-kDa subunits; similar to Pos5p; overexpression complements certain pos5 phenotypes; YEF1 has a paralog, UTR1, that arose from the whole genome duplication	no	na	na	na	36763.6	23207.5	26309.4	1785.37
YEL042W	GDA1	Guanosine DiphosphatAse	Guanosine diphosphatase located in the Golgi, involved in the transport of GDP-mannose into the Golgi lumen by converting GDP to GMP after mannose is transferred its substrate	no	na	na	na	94645.9	90978.8	113580	113617
YEL043W	na	na	Predicted cytoskeleton protein involved in intracellular signalling based on quantitative analysis of protein-protein interaction maps; may interact with ribosomes, based on co-purification studies; contains fibronectin type III domain fold	no	na	-0.03	0.64	13028.7	10078.3	14356.6	2366.07
YEL044W	IES6	Ino Eighty Subunit	Protein that associates with the INO80 chromatin remodeling complex under low-salt conditions; human ortholog INO80C is a member of the human INO80 complex; implicated in DNA repair based on genetic interactions with RAD52 epistasis genes	no	na	na	na	522.995	437.719	534.246	14350.2
YEL045C	na	na	Dubious open reading frame unlikely to encode a protein based on available experimental and comparative sequence data; deletion gives MMS sensitivity, growth defect under alkaline conditions, less than optimal growth upon citric acid stress	no	na	na	na	481.164	22.3587	382.163	279.727
YEL046C	GLY1	GLYcine requiring	Threonine aldolase, catalyzes the cleavage of L-allo-threonine and L-threonine to glycine; involved in glycine biosynthesis	no	na	na	na	72.6434	35.736	51.8465	153.582
YEL047C	FRD1	Fumarate ReDuctase	Soluble fumarate reductase; required with isoenzyme Osm1p for anaerobic growth; may interact with ribosomes, based on co-purification experiments; authentic, non-tagged protein is detected in purified mitochondria in high-throughput studies; similar to Arxula adeninovorans fumarate reductase; protein abundance increases in response to DNA replication stress; FRD1 has a paralog, OSM1, that arose f…	yes	computational	0.02	0.23	68722.6	48600.8	67154.6	160557
YEL048C	TCA17	TRAPP Complex Associated protein	Subunit of TRAPPII, a multimeric GEF involved in intra-Golgi and endosome-to-Golgi transport; promotes association of TRAPPII-specific subunits with the core complex; sedlin related; human Sedlin mutations cause SEDT, a skeletal disorder	no	na	na	na	81958.7	77593.3	71384.6	13529.5
YEL049W	PAU2	seriPAUperin family	Member of the seripauperin multigene family encoded mainly in subtelomeric regions, active during alcoholic fermentation, regulated by anaerobiosis, negatively regulated by oxygen, repressed by heme	no	na	na	na	41583.9	55763	26186.1	791604
YEL050C	RML2	Ribosomal Mitochondrial Large	Mitochondrial ribosomal protein of the large subunit, has similarity to E. coli L2 ribosomal protein; fat21 mutant allele causes inability to utilize oleate and may interfere with activity of the Adr1p transcription factor	yes	computational	na	na	47.1544	52.1839	268.533	194.108
YEL051W	VMA8	Vacuolar Membrane Atpase	Subunit D of the eight-subunit V1 peripheral membrane domain of the vacuolar H+-ATPase (V-ATPase), an electrogenic proton pump found throughout the endomembrane system; plays a role in the coupling of proton transport and ATP hydrolysis	no	na	-0.14	0.05	37.6813	47.1252	33.7324	264.369
YEL052W	AFG1	ATPase Family Gene	Conserved protein that may act as a chaperone in the degradation of misfolded or unassembled cytochrome c oxidase subunits; localized to matrix face of the mitochondrial inner membrane; member of the AAA family but lacks a protease domain	yes	high-throughput	0.06	0.39	58477.9	26352.3	60475.4	17497.7
YEL053C	MAK10	MAintenance of Killer	Non-catalytic subunit of N-terminal acetyltransferase of the NatC type, required for replication of dsRNA virus; expression is glucose-repressible	no	na	na	na	31558.2	48368.1	42474.9	8281.01
YEL054C	RPL12A	Ribosomal Protein of the Large subunit	Ribosomal 60S subunit protein L12A; rpl12a rpl12b double mutant exhibits slow growth and slow translation; homologous to mammalian ribosomal protein L12 and bacterial L11; RPL12A has a paralog, RPL12B, that arose from the whole genome duplication	no	na	na	na	4919.42	794.245	9792.76	153.416
YEL055C	POL5	POLymerase	DNA Polymerase phi; has sequence similarity to the human MybBP1A and weak sequence similarity to B-type DNA polymerases, not required for chromosomal DNA replication; required for the synthesis of rRNA	no	na	na	na	31.6523	20.5593	15.942	167.929
YEL056W	HAT2	Histone AcetylTransferase	Subunit of the Hat1p-Hat2p histone acetyltransferase complex; required for high affinity binding of the complex to free histone H4, thereby enhancing Hat1p activity; similar to human RbAp46 and 48; has a role in telomeric silencing	no	na	na	na	40903.2	39668.8	39651	7556.24
YEL057C	na	na	Protein of unknown function involved in telomere maintenance; target of UME6 regulation	no	na	na	na	6818.23	3929.69	3808.47	1341.47
YEL059C	na	na	na	no	na	na	na	328.531	252.104	1028.17	210.64
YEL059W	HHY1	Hypersensitivity to HYgromycin B	Dubious open reading frame unlikely to encode a functional protein; mutant is hypersensitive to hygromycin B indicative of defects in vacuolar trafficking	no	na	na	na	51.6755	10819.9	12.677	157.139
YEL060C	PRB1	PRoteinase B	Vacuolar proteinase B (yscB); serine protease of the subtilisin family; involved in protein degradation in the vacuole and required for full protein degradation during sporulation; activity inhibited by Pbi2p; protein abundance increases in response to DNA replication stress; PRB1 has a paralog, YSP3, that arose from the whole genome duplication	no	na	na	na	46888.1	64364.4	87077.8	12600.5
YEL061C	CIN8	Chromosome INstability	Kinesin motor protein involved in mitotic spindle assembly and chromosome segregation	yes	computational	0	0.43	3755.93	2958.45	27.0983	1207.08
YEL062W	NPR2	Nitrogen Permease Regulator	Subunit of SEA (Seh1-associated), Npr2/3, and Iml1p complexes; Npr2/3 complex mediates downregulation of TORC1 activity upon amino acid limitation; SEA complex is a coatomer-related complex that associates dynamically with the vacuole; Iml1p complex (Iml1p-Npr2p-Npr3p) is required for non-nitrogen-starvation (NNS)-induced autophagy; Iml1p interacts primarily with phosphorylated Npr2p; homolog of …	no	na	na	na	2732.91	11055.1	13304.1	9755.22
YEL063C	CAN1	CANavanine resistance	Plasma membrane arginine permease; requires phosphatidyl ethanolamine (PE) for localization, exclusively associated with lipid rafts; mutation confers canavanine resistance; CAN1 has a paralog, ALP1, that arose from the whole genome duplication	yes	high-throughput	na	na	32337	24632.3	21626.2	2993.41
YEL064C	AVT2	Amino acid Vacuolar Transport	Putative transporter, member of a family of seven S. cerevisiae genes (AVT1-7) related to vesicular GABA-glycine transporters	no	na	0.01	-0.3	12524.7	10450	21528.8	71807.2
YEL065W	SIT1	Siderophore Iron Transport	Ferrioxamine B transporter, member of the ARN family of transporters that specifically recognize siderophore-iron chelates; transcription is induced during iron deprivation and diauxic shift; potentially phosphorylated by Cdc28p	no	na	na	na	31909.6	17382.3	34022.6	5454.9
[truncated: 4,037 more rows]
